# Supplementary material for: Reply to: Revisiting the origin of octoploid strawberry
Source: Nat Genet. 2019 Dec 16;52(1):5–7. doi: 10.1038/s41588-019-0544-2 (PMC6960091; doi:10.1038/s41588-019-0544-2)
Supplement: Supplementary file 3 — Results from PhyDS analysis. [file 41588_2019_544_MOESM3_ESM.xlsx]

## Sheet: Concatenated_all_new_results
Taxa	Subgenome_Counts_BSV-Cutoff_80_Strawberry_ALLGenes_No-Skip_No-Minimum-DRYAD_NOignoreFxa_only_allowUSED.txt_condensed_taxa.txt	Subgenome_Counts_BSV-Cutoff_80_Strawberry_ALLGenes_No-Skip_No-Minimum-DRYAD_ignoreFxa_only_allowUSED.txt_condensed_taxa.txt	Subgenome_Counts_BSV-Cutoff_80_Strawberry_ALLGenes_nipponica_only_No-Skip_No-Minimum-DRYAD_NOignoreFxa_only_allowUSED.txt_condensed_taxa.txt	Subgenome_Counts_BSV-Cutoff_80_Strawberry_ALLGenes_nipponica_only_No-Skip_No-Minimum-DRYAD_ignoreFxa_only_allowUSED.txt_condensed_taxa.txt	Subgenome_Counts_BSV-Cutoff_80_Strawberry_ALLGenes_viridis_only_No-Skip_No-Minimum-DRYAD_NOignoreFxa_only_allowUSED.txt_condensed_taxa.txt	Subgenome_Counts_BSV-Cutoff_80_Strawberry_ALLGenes_viridis_only_No-Skip_No-Minimum-DRYAD_ignoreFxa_only_allowUSED.txt_condensed_taxa.txt	Subgenome_Counts_BSV-Cutoff_80_Strawberry_PAT_No-Skip_No-Minimum-DRYAD_NOignoreFxa_only_allowUSED.txt_condensed_taxa.txt	Subgenome_Counts_BSV-Cutoff_80_Strawberry_PAT_No-Skip_No-Minimum-DRYAD_ignoreFxa_only_allowUSED.txt_condensed_taxa.txt	Subgenome_Counts_BSV-Cutoff_80_Strawberry_PAT_nipponica_only_No-Skip_No-Minimum-DRYAD_NOignoreFxa_only_allowUSED.txt_condensed_taxa.txt	Subgenome_Counts_BSV-Cutoff_80_Strawberry_PAT_nipponica_only_No-Skip_No-Minimum-DRYAD_ignoreFxa_only_allowUSED.txt_condensed_taxa.txt	Subgenome_Counts_BSV-Cutoff_80_Strawberry_PAT_viridis_only_No-Skip_No-Minimum-DRYAD_NOignoreFxa_only_allowUSED.txt_condensed_taxa.txt	Subgenome_Counts_BSV-Cutoff_80_Strawberry_PAT_viridis_only_No-Skip_No-Minimum-DRYAD_ignoreFxa_only_allowUSED.txt_condensed_taxa.txt
Fxa	14318	5895	2902	173	2312	148	2427	20	651	1	439	0
Fragaria_vesca,Fxa	3000	3704	530	802	509	719	857	1097	137	203	130	167
Fragaria_iinumae,Fxa	620	851	74	135	87	151	214	296	23	44	26	40
Fragaria_viridis,Fxa	514	714	118	206	174	238	130	206	30	60	29	47
Fragaria_nipponica,Fxa	468	623	163	234	133	186	108	157	37	53	25	34
Fragaria_bucharica,Fxa	143	252	15	48	15	63	51	92	5	15	3	13
Fragaria_mandschurica,Fxa	109	153	10	24	10	19	35	56	2	7	2	6
Fxa,Mdomestica_196_v1	96	2420	33	614	26	547	35	543	9	143	9	102
Fragaria_mandschurica,Fragaria_vesca,Fxa	73	94	7	18	4	16	35	51	3	6	0	3
Fragaria_nilgerrensis,Fxa	72	207	22	72	25	75	27	74	3	15	10	22
Fragaria_nipponica,Fragaria_vesca,Fxa	53	63	25	43	31	44	28	41	8	13	7	11
Fragaria_vesca,Fragaria_viridis,Fxa	33	53	21	46	25	52	13	29	1	7	1	5
Fragaria_bucharica,Fragaria_vesca,Fxa	27	39	9	29	6	23	12	28	1	5	1	6
Fragaria_pentaphylla,Fxa	22	68	6	33	9	27	8	30	1	11	2	4
Fragaria_chinensis,Fxa	20	50	4	22	9	20	11	23	1	2	2	5
Fragaria_daltoniana,Fxa	16	40	4	14	10	19	5	14	0	3	1	5
Fragaria_nubicola,Fxa	16	53	3	22	6	19	6	16	2	4	0	4
Fragaria_bucharica,Fragaria_mandschurica,Fragaria_vesca,Fxa	13	18	0	9	3	6	7	13	0	2	1	4
Fragaria_nipponica,Fragaria_vesca,Fragaria_viridis,Fxa	13	17	8	15	10	14	5	8	2	3	1	1
Fragaria_gracilis,Fxa	13	29	1	7	7	15	0	7	0	3	0	1
Fragaria_nipponica,Fragaria_viridis,Fxa	9	19	9	13	4	7	7	13	1	1	4	5
Fragaria_hybr,Fxa	9	33	4	16	3	10	3	12	1	6	0	1
Athaliana_167_TAIR10,Fxa	8	61	2	14	2	17	0	13	0	2	0	2
Fragaria_daltoniana,Fragaria_nilgerrensis,Fxa	5	16	3	7	2	11	4	14	2	5	2	6
Fragaria_bucharica,Fragaria_nilgerrensis,Fragaria_vesca,Fxa	5	7	2	4	2	3	3	4	1	1	0	0
Fragaria_chinensis,Fragaria_pentaphylla,Fxa	5	10	1	2	3	4	0	1	0	0	0	0
Fragaria_bucharica,Fragaria_vesca,Fragaria_viridis,Fxa	5	13	3	8	7	15	5	7	2	3	1	2
Fragaria_pentaphylla,Fragaria_vesca,Fxa	4	6	3	9	4	10	4	7	1	2	1	1
Fragaria_iinumae,Fragaria_vesca,Fxa	4	7	12	17	8	12	10	15	4	6	2	5
Fragaria_chinensis,Fragaria_vesca,Fxa	4	10	2	3	1	8	1	4	0	0	0	1
Fragaria_daltoniana,Fragaria_vesca,Fxa	3	3	4	5	4	5	5	8	1	1	1	1
Fragaria_nilgerrensis,Fragaria_vesca,Fxa	3	10	7	13	6	14	5	7	1	1	1	2
Fragaria_hybr,Fragaria_nipponica,Fragaria_vesca,Fxa	3	3	3	4	1	4	3	5	1	2	0	1
Fragaria_iinumae,Fragaria_viridis,Fxa	2	2	1	5	2	5	2	4	1	2	1	2
Fragaria_daltoniana,Fragaria_nilgerrensis,Fragaria_viridis,Fxa	2	2	0	1	1	2	2	2	0	0	1	1
Fragaria_hybr,Fragaria_pentaphylla,Fragaria_vesca,Fxa	2	2	1	1	1	2	2	2	0	0	1	1
Fragaria_gracilis,Fragaria_pentaphylla,Fxa	2	2	0	0	0	0	0	0	0	0	0	0
Fragaria_bucharica,Fragaria_mandschurica,Fragaria_nubicola,Fragaria_viridis,Fxa	2	2	1	1	1	1	0	0	0	0	0	0
Fragaria_bucharica,Fragaria_nipponica,Fragaria_vesca,Fxa	2	6	4	9	3	6	3	8	1	2	1	2
Fragaria_chinensis,Fragaria_nilgerrensis,Fragaria_pentaphylla,Fxa	2	2	0	0	0	0	2	2	0	0	0	0
Fragaria_bucharica,Fragaria_gracilis,Fxa	2	2	0	0	0	0	1	1	0	0	0	0
Fragaria_bucharica,Fragaria_iinumae,Fxa	2	2	4	7	0	0	2	2	1	1	0	0
Fragaria_chinensis,Fragaria_gracilis,Fragaria_nubicola,Fragaria_pentaphylla,Fxa	2	2	1	1	0	0	0	0	0	0	0	0
Fragaria_nilgerrensis,Fragaria_nipponica,Fxa	2	4	1	1	1	1	0	1	0	0	0	0
Fragaria_bucharica,Fragaria_chinensis,Fragaria_gracilis,Fragaria_hybr,Fragaria_iinumae,Fragaria_mandschurica,Fragaria_nilgerrensis,Fragaria_nipponica,Fragaria_nubicola,Fragaria_pentaphylla,Fragaria_vesca,Fragaria_viridis,Fxa	2	10	8	13	5	9	8	17	2	5	1	1
Fragaria_chinensis,Fragaria_gracilis,Fxa	2	2	0	1	1	2	1	1	0	0	1	1
Fragaria_nilgerrensis,Fragaria_pentaphylla,Fxa	2	7	0	2	0	2	0	0	0	0	0	0
Fragaria_bucharica,Fragaria_pentaphylla,Fxa	2	2	1	1	0	0	1	1	0	0	0	0
Fragaria_chinensis,Fragaria_daltoniana,Fragaria_gracilis,Fragaria_hybr,Fragaria_nilgerrensis,Fragaria_nipponica,Fragaria_nubicola,Fragaria_pentaphylla,Fragaria_vesca,Fxa	2	2	1	1	1	1	0	0	0	0	0	0
Fragaria_hybr,Fragaria_nipponica,Fragaria_pentaphylla,Fxa	2	2	0	0	0	0	0	0	0	0	0	0
Fragaria_daltoniana,Fragaria_vesca,Fragaria_viridis,Fxa	2	2	0	0	1	1	0	0	0	0	0	0
Fragaria_bucharica,Fragaria_nipponica,Fxa	2	4	1	2	0	2	0	1	0	0	0	0
Fragaria_pentaphylla,Fragaria_viridis,Fxa	1	1	0	0	2	2	2	3	1	1	0	0
Fragaria_nipponica,Fragaria_pentaphylla,Fragaria_vesca,Fragaria_viridis,Fxa	1	3	0	2	0	1	0	1	0	0	0	0
Fragaria_bucharica,Fragaria_mandschurica,Fragaria_vesca,Fragaria_viridis,Fxa	1	1	1	1	2	4	1	3	0	1	0	1
Fragaria_nilgerrensis,Fragaria_vesca,Fragaria_viridis,Fxa	1	5	3	7	2	6	2	7	1	2	1	2
Fragaria_nilgerrensis,Fragaria_viridis,Fxa	1	3	0	1	3	3	1	1	0	0	0	0
Fragaria_iinumae,Fragaria_nilgerrensis,Fragaria_nubicola,Fragaria_pentaphylla,Fragaria_viridis,Fxa	1	1	0	0	0	0	0	0	0	0	0	0
Fragaria_nubicola,Fragaria_pentaphylla,Fragaria_viridis,Fxa	1	1	0	1	0	1	1	1	0	0	0	0
Fragaria_chinensis,Fragaria_gracilis,Fragaria_viridis,Fxa	1	1	1	4	0	1	0	3	0	0	0	1
Fragaria_mandschurica,Fragaria_nubicola,Fragaria_pentaphylla,Fxa	1	1	1	1	1	1	0	0	0	0	0	0
Fragaria_nilgerrensis,Fragaria_nubicola,Fragaria_vesca,Fxa	1	1	1	2	0	2	1	2	0	1	0	0
Fragaria_bucharica,Fragaria_mandschurica,Fragaria_pentaphylla,Fxa	1	1	1	1	0	0	0	0	0	0	0	0
Athaliana_167_TAIR10,Fxa,Mdomestica_196_v1	1	5	1	3	0	1	0	0	0	0	0	0
Athaliana_167_TAIR10,Fragaria_viridis,Fxa,Mdomestica_196_v1	1	1	0	1	0	0	0	0	0	0	0	0
Fragaria_bucharica,Fragaria_iinumae,Fragaria_mandschurica,Fragaria_nilgerrensis,Fragaria_pentaphylla,Fragaria_vesca,Fragaria_viridis,Fxa	1	1	0	0	0	0	0	0	0	0	0	0
Fragaria_mandschurica,Fragaria_pentaphylla,Fragaria_vesca,Fragaria_viridis,Fxa	1	1	1	1	0	0	0	0	0	0	0	0
Fragaria_daltoniana,Fragaria_nipponica,Fragaria_pentaphylla,Fragaria_vesca,Fxa	1	1	0	1	1	1	0	0	0	0	0	0
Fragaria_bucharica,Fragaria_chinensis,Fragaria_iinumae,Fragaria_mandschurica,Fragaria_nilgerrensis,Fragaria_nubicola,Fragaria_pentaphylla,Fragaria_vesca,Fragaria_viridis,Fxa	1	1	1	1	0	0	3	4	1	1	0	0
Fragaria_chinensis,Fragaria_daltoniana,Fragaria_hybr,Fragaria_nilgerrensis,Fragaria_nipponica,Fragaria_nubicola,Fragaria_vesca,Fragaria_viridis,Fxa	1	1	0	0	0	0	0	0	0	0	0	0
Fragaria_bucharica,Fragaria_mandschurica,Fragaria_nipponica,Fragaria_vesca,Fragaria_viridis,Fxa	1	1	3	5	0	0	0	0	0	0	0	0
Fragaria_bucharica,Fragaria_chinensis,Fragaria_hybr,Fragaria_iinumae,Fragaria_mandschurica,Fragaria_nilgerrensis,Fragaria_nipponica,Fragaria_nubicola,Fragaria_pentaphylla,Fragaria_vesca,Fragaria_viridis,Fxa	1	1	1	1	1	1	1	1	0	0	0	0
Fragaria_gracilis,Fragaria_nipponica,Fxa	1	1	0	0	0	0	1	1	0	0	0	0
Fragaria_bucharica,Fragaria_chinensis,Fragaria_gracilis,Fragaria_nilgerrensis,Fragaria_nipponica,Fragaria_vesca,Fragaria_viridis,Fxa	1	1	0	0	1	1	0	0	0	0	0	0
Fragaria_mandschurica,Fragaria_vesca,Fragaria_viridis,Fxa	1	3	0	2	2	5	2	3	0	0	0	1
Fragaria_chinensis,Fragaria_nubicola,Fxa	1	4	1	2	0	1	0	0	0	0	0	0
Fragaria_bucharica,Fragaria_chinensis,Fragaria_pentaphylla,Fragaria_vesca,Fxa	1	4	0	1	2	3	0	0	0	0	0	0
Fragaria_chinensis,Fragaria_gracilis,Fragaria_nipponica,Fragaria_pentaphylla,Fragaria_vesca,Fragaria_viridis,Fxa	1	1	1	3	0	0	0	2	0	1	0	0
Fragaria_bucharica,Fragaria_chinensis,Fragaria_daltoniana,Fragaria_gracilis,Fragaria_nilgerrensis,Fragaria_pentaphylla,Fragaria_vesca,Fragaria_viridis,Fxa	1	1	1	1	0	0	0	0	0	0	0	0
Fragaria_mandschurica,Fragaria_nilgerrensis,Fragaria_pentaphylla,Fragaria_vesca,Fxa	1	1	1	1	0	0	0	0	0	0	0	0
Fragaria_gracilis,Fragaria_nipponica,Fragaria_vesca,Fxa	1	1	1	1	0	0	1	1	0	0	0	0
Fragaria_bucharica,Fragaria_chinensis,Fragaria_daltoniana,Fragaria_iinumae,Fragaria_mandschurica,Fragaria_nilgerrensis,Fragaria_nipponica,Fragaria_nubicola,Fragaria_pentaphylla,Fragaria_vesca,Fragaria_viridis,Fxa	1	1	0	0	1	1	0	1	0	1	0	0
Fragaria_chinensis,Fragaria_nipponica,Fragaria_nubicola,Fragaria_pentaphylla,Fragaria_vesca,Fxa	1	3	1	1	1	1	1	3	0	0	1	1
Fragaria_hybr,Fragaria_vesca,Fragaria_viridis,Fxa	1	1	1	3	2	3	1	3	0	2	0	0
Fragaria_nipponica,Fragaria_nubicola,Fragaria_pentaphylla,Fragaria_vesca,Fxa	1	4	0	1	0	1	0	0	0	0	0	0
Fragaria_bucharica,Fragaria_chinensis,Fragaria_mandschurica,Fragaria_nilgerrensis,Fragaria_pentaphylla,Fragaria_vesca,Fragaria_viridis,Fxa	1	1	0	2	1	1	0	2	0	1	0	1
Fragaria_bucharica,Fragaria_chinensis,Fragaria_daltoniana,Fragaria_gracilis,Fragaria_hybr,Fragaria_iinumae,Fragaria_mandschurica,Fragaria_nilgerrensis,Fragaria_nipponica,Fragaria_nubicola,Fragaria_pentaphylla,Fragaria_vesca,Fragaria_viridis,Fxa	1	8	6	14	12	20	7	19	3	6	2	4
Fragaria_hybr,Fragaria_pentaphylla,Fxa	1	1	0	0	1	1	1	1	0	0	0	0
Fragaria_chinensis,Fragaria_gracilis,Fragaria_hybr,Fragaria_nilgerrensis,Fragaria_nipponica,Fragaria_nubicola,Fragaria_pentaphylla,Fragaria_vesca,Fragaria_viridis,Fxa	1	1	2	2	0	0	0	0	0	0	0	0
Fragaria_bucharica,Fragaria_chinensis,Fragaria_iinumae,Fragaria_mandschurica,Fragaria_nipponica,Fragaria_nubicola,Fragaria_pentaphylla,Fragaria_vesca,Fxa	1	1	0	0	0	0	0	0	0	0	0	0
Fragaria_chinensis,Fragaria_gracilis,Fragaria_nilgerrensis,Fragaria_pentaphylla,Fragaria_vesca,Fxa	1	1	0	0	0	0	0	0	0	0	0	0
Fragaria_bucharica,Fragaria_chinensis,Fragaria_mandschurica,Fragaria_nilgerrensis,Fragaria_nipponica,Fragaria_nubicola,Fragaria_vesca,Fragaria_viridis,Fxa	1	1	0	0	0	0	1	1	0	0	0	0
Fragaria_bucharica,Fragaria_chinensis,Fragaria_nipponica,Fragaria_vesca,Fxa	1	1	0	0	0	0	0	0	0	0	0	0
Fragaria_hybr,Fragaria_nubicola,Fxa	1	1	0	2	1	3	1	1	0	0	1	1
Fragaria_daltoniana,Fragaria_nilgerrensis,Fragaria_nipponica,Fxa	1	1	0	1	0	0	0	0	0	0	0	0
Fragaria_chinensis,Fragaria_gracilis,Fragaria_nilgerrensis,Fragaria_nubicola,Fragaria_pentaphylla,Fragaria_vesca,Fxa	1	1	1	1	0	0	1	1	0	0	0	0
Fragaria_bucharica,Fragaria_chinensis,Fragaria_daltoniana,Fragaria_hybr,Fragaria_iinumae,Fragaria_mandschurica,Fragaria_nipponica,Fragaria_nubicola,Fragaria_pentaphylla,Fragaria_vesca,Fragaria_viridis,Fxa,Mdomestica_196_v1	1	1	0	0	0	0	0	0	0	0	0	0
Fragaria_bucharica,Fxa,Mdomestica_196_v1	1	1	0	0	1	2	2	3	1	1	1	1
Fragaria_chinensis,Fragaria_gracilis,Fragaria_pentaphylla,Fxa	1	1	0	0	1	1	0	0	0	0	0	0
Fragaria_bucharica,Fragaria_gracilis,Fragaria_pentaphylla,Fragaria_vesca,Fxa	1	1	1	2	1	1	0	0	0	0	0	0
Fragaria_iinumae,Fragaria_nilgerrensis,Fragaria_vesca,Fxa	1	1	2	2	0	0	1	1	0	0	0	0
Fragaria_bucharica,Fragaria_chinensis,Fragaria_nilgerrensis,Fragaria_nubicola,Fragaria_vesca,Fragaria_viridis,Fxa	1	1	1	1	0	0	0	0	0	0	0	0
Fragaria_iinumae,Fragaria_nipponica,Fragaria_nubicola,Fragaria_vesca,Fxa	1	1	1	1	0	0	1	1	1	1	0	0
Fragaria_iinumae,Fragaria_nipponica,Fxa	1	1	9	9	1	1	2	2	2	2	0	0
Fragaria_gracilis,Fragaria_vesca,Fxa	1	1	1	1	2	2	1	2	0	1	0	0
Fragaria_bucharica,Fragaria_hybr,Fragaria_iinumae,Fragaria_pentaphylla,Fragaria_vesca,Fragaria_viridis,Fxa	1	1	1	1	0	1	0	1	0	0	0	1
Fragaria_nipponica,Fragaria_pentaphylla,Fxa	1	9	0	2	1	2	0	2	0	0	0	0
Fragaria_hybr,Fragaria_mandschurica,Fragaria_vesca,Fxa	1	1	0	0	0	0	0	0	0	0	0	0
Fragaria_mandschurica,Fragaria_nipponica,Fragaria_pentaphylla,Fragaria_vesca,Fragaria_viridis,Fxa	1	1	1	1	1	1	0	0	0	0	0	0
Fragaria_hybr,Fragaria_nipponica,Fragaria_pentaphylla,Fragaria_vesca,Fxa	1	1	0	0	0	0	0	0	0	0	0	0
Fragaria_nubicola,Fragaria_pentaphylla,Fxa	1	3	0	0	1	1	0	1	0	0	0	0
Fragaria_bucharica,Fragaria_chinensis,Fragaria_daltoniana,Fragaria_mandschurica,Fragaria_pentaphylla,Fragaria_vesca,Fxa	1	1	1	1	1	1	1	1	1	1	0	0
Fragaria_bucharica,Fragaria_chinensis,Fragaria_gracilis,Fragaria_hybr,Fragaria_iinumae,Fragaria_mandschurica,Fragaria_nilgerrensis,Fragaria_nubicola,Fragaria_pentaphylla,Fragaria_vesca,Fragaria_viridis,Fxa	1	1	0	3	2	5	5	7	0	0	2	3
Fragaria_chinensis,Fragaria_hybr,Fragaria_pentaphylla,Fxa	1	1	0	0	0	0	1	1	0	0	0	0
Fragaria_chinensis,Fragaria_daltoniana,Fragaria_nipponica,Fragaria_pentaphylla,Fxa	1	1	0	0	0	0	1	1	0	0	0	0
Fragaria_chinensis,Fragaria_nilgerrensis,Fragaria_vesca,Fxa	1	1	1	1	0	0	0	0	0	0	0	0
Fragaria_bucharica,Fragaria_chinensis,Fragaria_gracilis,Fragaria_iinumae,Fragaria_mandschurica,Fragaria_nilgerrensis,Fragaria_nipponica,Fragaria_nubicola,Fragaria_pentaphylla,Fragaria_vesca,Fragaria_viridis,Fxa	1	1	4	10	3	8	7	12	3	5	3	4
Fragaria_nilgerrensis,Fragaria_nubicola,Fxa	1	3	2	3	0	1	1	2	1	1	0	1
Fragaria_nipponica,Fragaria_vesca,Fxa,Mdomestica_196_v1	1	1	0	0	3	3	2	2	1	1	0	0
Fragaria_chinensis,Fragaria_nilgerrensis,Fragaria_nipponica,Fragaria_pentaphylla,Fxa	1	1	1	1	0	0	0	0	0	0	0	0
Fragaria_bucharica,Fragaria_chinensis,Fragaria_nilgerrensis,Fragaria_pentaphylla,Fxa	1	1	0	0	0	0	0	0	0	0	0	0
Fragaria_chinensis,Fragaria_daltoniana,Fragaria_nilgerrensis,Fragaria_nipponica,Fragaria_pentaphylla,Fragaria_viridis,Fxa	1	1	0	0	0	0	0	0	0	0	0	0
Fragaria_nilgerrensis,Fragaria_nipponica,Fragaria_nubicola,Fxa	1	1	1	1	0	0	1	1	1	1	0	0
Fragaria_bucharica,Fragaria_chinensis,Fragaria_mandschurica,Fxa	1	1	0	0	0	0	0	0	0	0	0	0
Fragaria_chinensis,Fragaria_nilgerrensis,Fragaria_pentaphylla,Fragaria_vesca,Fxa	1	1	1	1	0	0	0	1	0	1	0	0
Fragaria_bucharica,Fragaria_daltoniana,Fragaria_gracilis,Fragaria_hybr,Fragaria_iinumae,Fragaria_mandschurica,Fragaria_nilgerrensis,Fragaria_nipponica,Fragaria_nubicola,Fragaria_vesca,Fragaria_viridis,Fxa	1	1	0	1	0	1	1	1	0	0	0	0
Fragaria_nilgerrensis,Fragaria_nipponica,Fragaria_pentaphylla,Fxa	1	1	1	1	0	0	1	1	0	0	0	0
Fragaria_nubicola,Fragaria_pentaphylla,Fragaria_vesca,Fxa	1	1	0	0	0	0	0	0	0	0	0	0
Fragaria_chinensis,Fragaria_viridis,Fxa	1	1	1	2	1	2	3	4	1	2	1	1
Fragaria_bucharica,Fragaria_nilgerrensis,Fragaria_vesca,Fragaria_viridis,Fxa	1	1	0	2	2	2	1	2	0	1	1	1
Fragaria_bucharica,Fragaria_chinensis,Fragaria_daltoniana,Fragaria_hybr,Fragaria_nilgerrensis,Fragaria_nipponica,Fragaria_pentaphylla,Fragaria_vesca,Fxa	1	1	0	0	1	1	0	0	0	0	0	0
Fragaria_hybr,Fragaria_nilgerrensis,Fragaria_pentaphylla,Fragaria_vesca,Fxa	1	1	0	1	1	2	0	0	0	0	0	0
Fragaria_hybr,Fragaria_nilgerrensis,Fragaria_nipponica,Fragaria_pentaphylla,Fragaria_vesca,Fxa	1	1	0	0	0	0	0	0	0	0	0	0
Fragaria_chinensis,Fragaria_nilgerrensis,Fxa	1	36	0	18	0	8	0	6	0	3	0	1
Fragaria_bucharica,Fragaria_chinensis,Fragaria_daltoniana,Fragaria_gracilis,Fragaria_hybr,Fragaria_mandschurica,Fragaria_nilgerrensis,Fragaria_nipponica,Fragaria_nubicola,Fragaria_pentaphylla,Fragaria_vesca,Fragaria_viridis,Fxa	1	1	0	0	1	1	1	1	1	1	0	0
Fragaria_mandschurica,Fragaria_viridis,Fxa	1	1	0	0	0	0	0	0	0	0	0	0
Fragaria_daltoniana,Fragaria_hybr,Fragaria_nilgerrensis,Fragaria_pentaphylla,Fxa	1	1	0	0	0	0	0	0	0	0	0	0
Fragaria_hybr,Fragaria_nilgerrensis,Fragaria_viridis,Fxa	1	1	0	0	0	0	0	0	0	0	0	0
Fragaria_gracilis,Fragaria_mandschurica,Fragaria_viridis,Fxa	1	1	0	0	1	1	0	0	0	0	0	0
Fragaria_bucharica,Fragaria_hybr,Fragaria_nipponica,Fragaria_vesca,Fxa	1	1	0	0	0	0	1	1	0	0	0	0
Fragaria_bucharica,Fragaria_chinensis,Fragaria_nilgerrensis,Fragaria_pentaphylla,Fragaria_vesca,Fragaria_viridis,Fxa	1	1	1	2	0	0	1	2	1	1	0	0
Fragaria_gracilis,Fragaria_nipponica,Fragaria_pentaphylla,Fxa	1	1	0	0	0	0	0	0	0	0	0	0
Fragaria_daltoniana,Fragaria_nipponica,Fragaria_pentaphylla,Fxa	1	1	1	1	0	0	0	0	0	0	0	0
Fragaria_bucharica,Fragaria_chinensis,Fragaria_nilgerrensis,Fxa	1	1	0	0	0	0	0	0	0	0	0	0
Fragaria_chinensis,Fragaria_gracilis,Fragaria_pentaphylla,Fragaria_vesca,Fxa	1	3	1	2	0	2	0	0	0	0	0	0
Fragaria_chinensis,Fragaria_daltoniana,Fragaria_gracilis,Fragaria_nilgerrensis,Fragaria_nipponica,Fragaria_nubicola,Fragaria_pentaphylla,Fragaria_vesca,Fragaria_viridis,Fxa	1	1	0	0	0	0	0	0	0	0	0	0
Fragaria_chinensis,Fragaria_nubicola,Fragaria_vesca,Fxa	1	1	4	5	0	0	2	2	2	2	0	0
Fragaria_daltoniana,Fragaria_iinumae,Fragaria_mandschurica,Fragaria_vesca,Fragaria_viridis,Fxa	1	1	1	1	0	0	0	0	0	0	0	0
Fragaria_chinensis,Fragaria_gracilis,Fragaria_iinumae,Fragaria_mandschurica,Fragaria_nilgerrensis,Fragaria_nubicola,Fragaria_pentaphylla,Fragaria_vesca,Fragaria_viridis,Fxa	1	1	0	0	1	1	0	0	0	0	0	0
Fragaria_bucharica,Fragaria_chinensis,Fragaria_gracilis,Fragaria_hybr,Fragaria_mandschurica,Fragaria_nilgerrensis,Fragaria_nipponica,Fragaria_nubicola,Fragaria_pentaphylla,Fragaria_vesca,Fragaria_viridis,Fxa	1	1	4	4	5	6	3	5	2	3	1	1
Fragaria_mandschurica,Fragaria_nipponica,Fragaria_vesca,Fxa	1	3	0	2	1	3	0	1	0	0	0	0
Fragaria_chinensis,Fragaria_vesca,Fragaria_viridis,Fxa	1	1	3	3	0	0	1	1	0	0	0	0
Fragaria_chinensis,Fragaria_hybr,Fragaria_nipponica,Fragaria_vesca,Fxa	1	1	0	0	1	1	0	0	0	0	0	0
Fragaria_bucharica,Fragaria_chinensis,Fragaria_daltoniana,Fragaria_gracilis,Fragaria_hybr,Fragaria_iinumae,Fragaria_nilgerrensis,Fragaria_nipponica,Fragaria_nubicola,Fragaria_vesca,Fragaria_viridis,Fxa	0	0	0	0	0	0	1	1	0	0	0	0
Fragaria_bucharica,Fragaria_nipponica,Fragaria_viridis,Fxa	0	0	1	1	0	0	1	1	1	1	0	0
Fragaria_chinensis,Fragaria_gracilis,Fragaria_iinumae,Fragaria_nilgerrensis,Fragaria_pentaphylla,Fragaria_vesca,Fxa,Mdomestica_196_v1	0	0	0	0	0	0	0	1	0	1	0	0
Fragaria_nilgerrensis,Fragaria_nipponica,Fragaria_nubicola,Fragaria_pentaphylla,Fragaria_vesca,Fxa	0	0	1	1	0	0	1	1	1	1	0	0
Fragaria_bucharica,Fragaria_chinensis,Fragaria_viridis,Fxa	0	0	0	0	1	1	0	0	0	0	0	0
Fragaria_bucharica,Fragaria_iinumae,Fragaria_nilgerrensis,Fragaria_vesca,Fragaria_viridis,Fxa	0	0	0	0	1	1	0	0	0	0	0	0
Fragaria_iinumae,Fragaria_nipponica,Fragaria_viridis,Fxa	0	0	1	2	1	3	1	2	1	1	0	1
Fragaria_bucharica,Fragaria_chinensis,Fragaria_daltoniana,Fragaria_hybr,Fragaria_nilgerrensis,Fragaria_nipponica,Fragaria_nubicola,Fragaria_pentaphylla,Fragaria_vesca,Fragaria_viridis,Fxa	0	0	1	1	0	0	0	0	0	0	0	0
Fragaria_bucharica,Fragaria_daltoniana,Fragaria_gracilis,Fragaria_mandschurica,Fragaria_nilgerrensis,Fragaria_nipponica,Fragaria_pentaphylla,Fragaria_vesca,Fragaria_viridis,Fxa	0	0	0	0	0	0	1	1	0	0	0	0
Fragaria_daltoniana,Fragaria_nilgerrensis,Fragaria_nipponica,Fragaria_vesca,Fragaria_viridis,Fxa	0	0	1	1	0	0	0	0	0	0	0	0
Fragaria_bucharica,Fragaria_chinensis,Fragaria_daltoniana,Fragaria_hybr,Fragaria_iinumae,Fragaria_mandschurica,Fragaria_nilgerrensis,Fragaria_nipponica,Fragaria_nubicola,Fragaria_pentaphylla,Fragaria_vesca,Fragaria_viridis,Fxa,Mdomestica_196_v1	0	0	0	0	0	0	0	1	0	0	0	0
Fragaria_bucharica,Fragaria_chinensis,Fragaria_gracilis,Fragaria_iinumae,Fragaria_mandschurica,Fragaria_nilgerrensis,Fragaria_nipponica,Fragaria_nubicola,Fragaria_pentaphylla,Fragaria_vesca,Fxa	0	0	1	1	0	0	0	0	0	0	0	0
Fragaria_bucharica,Fragaria_chinensis,Fragaria_mandschurica,Fragaria_nilgerrensis,Fragaria_nipponica,Fragaria_vesca,Fragaria_viridis,Fxa	0	0	0	0	1	1	0	0	0	0	0	0
Athaliana_167_TAIR10,Fragaria_bucharica,Fragaria_chinensis,Fragaria_gracilis,Fragaria_iinumae,Fragaria_mandschurica,Fragaria_nilgerrensis,Fragaria_nipponica,Fragaria_nubicola,Fragaria_pentaphylla,Fragaria_vesca,Fragaria_viridis,Fxa,Mdomestica_196_v1	0	0	0	1	0	2	0	2	0	0	0	1
Fragaria_bucharica,Fragaria_chinensis,Fragaria_gracilis,Fragaria_hybr,Fragaria_iinumae,Fragaria_nilgerrensis,Fragaria_nipponica,Fragaria_nubicola,Fragaria_pentaphylla,Fragaria_vesca,Fragaria_viridis,Fxa,Mdomestica_196_v1	0	0	0	0	0	0	0	2	0	1	0	1
Athaliana_167_TAIR10,Fragaria_bucharica,Fragaria_chinensis,Fragaria_gracilis,Fragaria_hybr,Fragaria_iinumae,Fragaria_mandschurica,Fragaria_nilgerrensis,Fragaria_nipponica,Fragaria_nubicola,Fragaria_pentaphylla,Fragaria_vesca,Fragaria_viridis,Fxa	0	0	0	1	0	1	0	1	0	0	0	0
Fragaria_daltoniana,Fragaria_hybr,Fragaria_nipponica,Fragaria_vesca,Fxa	0	0	0	0	0	0	1	1	0	0	0	0
Athaliana_167_TAIR10,Fragaria_hybr,Fragaria_nipponica,Fragaria_vesca,Fxa,Mdomestica_196_v1	0	0	0	0	0	1	0	1	0	0	0	1
Fragaria_bucharica,Fragaria_chinensis,Fragaria_nilgerrensis,Fragaria_pentaphylla,Fragaria_vesca,Fxa	0	3	1	6	0	3	0	4	0	3	0	0
Fragaria_chinensis,Fragaria_gracilis,Fragaria_nipponica,Fragaria_vesca,Fxa	0	0	0	0	1	1	0	0	0	0	0	0
Fragaria_bucharica,Fragaria_chinensis,Fragaria_daltoniana,Fragaria_gracilis,Fragaria_iinumae,Fragaria_mandschurica,Fragaria_nilgerrensis,Fragaria_nubicola,Fragaria_pentaphylla,Fragaria_vesca,Fragaria_viridis,Fxa	0	0	0	1	0	1	0	1	0	0	0	0
Fragaria_bucharica,Fragaria_daltoniana,Fragaria_hybr,Fragaria_iinumae,Fragaria_mandschurica,Fragaria_nilgerrensis,Fragaria_nipponica,Fragaria_nubicola,Fragaria_pentaphylla,Fragaria_vesca,Fragaria_viridis,Fxa	0	0	0	4	0	0	0	1	0	1	0	0
Fragaria_bucharica,Fragaria_daltoniana,Fragaria_hybr,Fragaria_nilgerrensis,Fragaria_nipponica,Fragaria_vesca,Fragaria_viridis,Fxa	0	0	0	0	1	1	0	0	0	0	0	0
Fragaria_bucharica,Fragaria_daltoniana,Fragaria_nilgerrensis,Fragaria_nipponica,Fragaria_vesca,Fragaria_viridis,Fxa,Mdomestica_196_v1	0	0	0	0	0	0	1	1	0	0	0	0
Athaliana_167_TAIR10,Fragaria_bucharica,Fragaria_nilgerrensis,Fragaria_nipponica,Fragaria_nubicola,Fragaria_vesca,Fragaria_viridis,Fxa,Mdomestica_196_v1	0	0	0	1	0	1	0	0	0	0	0	0
Fragaria_mandschurica,Fragaria_nipponica,Fragaria_nubicola,Fragaria_vesca,Fxa,Mdomestica_196_v1	0	0	0	0	0	0	1	1	0	0	1	1
Fragaria_chinensis,Fragaria_hybr,Fragaria_nilgerrensis,Fragaria_nipponica,Fragaria_nubicola,Fragaria_pentaphylla,Fragaria_vesca,Fragaria_viridis,Fxa,Mdomestica_196_v1	0	0	1	1	0	0	0	0	0	0	0	0
Fragaria_bucharica,Fragaria_chinensis,Fragaria_nilgerrensis,Fragaria_nipponica,Fragaria_nubicola,Fragaria_pentaphylla,Fragaria_vesca,Fragaria_viridis,Fxa	0	0	0	0	2	2	0	0	0	0	0	0
Fragaria_iinumae,Fragaria_nilgerrensis,Fragaria_nipponica,Fragaria_pentaphylla,Fragaria_vesca,Fxa	0	0	1	1	0	0	0	0	0	0	0	0
Fragaria_chinensis,Fragaria_gracilis,Fragaria_mandschurica,Fragaria_vesca,Fxa	0	3	0	0	0	2	0	0	0	0	0	0
Fragaria_bucharica,Fragaria_chinensis,Fragaria_mandschurica,Fragaria_pentaphylla,Fragaria_vesca,Fxa	0	0	0	0	1	1	0	0	0	0	0	0
Fragaria_bucharica,Fragaria_chinensis,Fragaria_gracilis,Fragaria_hybr,Fragaria_mandschurica,Fragaria_nipponica,Fragaria_pentaphylla,Fragaria_vesca,Fragaria_viridis,Fxa	0	0	0	0	0	0	0	2	0	0	0	0
Fragaria_gracilis,Fragaria_nilgerrensis,Fragaria_vesca,Fxa	0	0	0	0	0	0	1	1	0	0	0	0
Fragaria_bucharica,Fragaria_chinensis,Fragaria_gracilis,Fragaria_hybr,Fragaria_mandschurica,Fragaria_nilgerrensis,Fragaria_nipponica,Fragaria_pentaphylla,Fragaria_vesca,Fxa	0	0	0	0	1	1	0	0	0	0	0	0
Fragaria_bucharica,Fragaria_iinumae,Fragaria_mandschurica,Fragaria_nilgerrensis,Fragaria_nipponica,Fragaria_pentaphylla,Fragaria_vesca,Fragaria_viridis,Fxa	0	0	1	3	1	1	0	0	0	0	0	0
Fragaria_bucharica,Fragaria_chinensis,Fragaria_iinumae,Fragaria_nipponica,Fragaria_pentaphylla,Fragaria_vesca,Fragaria_viridis,Fxa	0	0	0	0	1	1	0	0	0	0	0	0
Fragaria_bucharica,Fragaria_chinensis,Fragaria_hybr,Fragaria_nilgerrensis,Fragaria_nipponica,Fragaria_pentaphylla,Fragaria_vesca,Fragaria_viridis,Fxa	0	0	1	1	0	0	0	1	0	0	0	0
Fragaria_bucharica,Fragaria_chinensis,Fragaria_gracilis,Fragaria_nilgerrensis,Fragaria_nipponica,Fragaria_nubicola,Fragaria_pentaphylla,Fragaria_vesca,Fragaria_viridis,Fxa	0	0	0	0	1	1	0	1	0	0	0	0
Fragaria_iinumae,Fragaria_nilgerrensis,Fragaria_nubicola,Fragaria_pentaphylla,Fragaria_vesca,Fragaria_viridis,Fxa	0	3	0	1	0	0	0	1	0	0	0	0
Fragaria_nilgerrensis,Fragaria_nubicola,Fragaria_pentaphylla,Fragaria_vesca,Fragaria_viridis,Fxa	0	0	1	1	0	0	1	1	0	0	0	0
Fragaria_bucharica,Fragaria_chinensis,Fragaria_gracilis,Fragaria_iinumae,Fragaria_mandschurica,Fragaria_nilgerrensis,Fragaria_nipponica,Fragaria_nubicola,Fragaria_vesca,Fragaria_viridis,Fxa	0	0	0	0	2	2	0	0	0	0	0	0
Fragaria_bucharica,Fragaria_gracilis,Fragaria_nipponica,Fragaria_nubicola,Fragaria_pentaphylla,Fragaria_vesca,Fxa	0	2	0	1	0	0	0	1	0	1	0	0
Fragaria_chinensis,Fragaria_nilgerrensis,Fragaria_nubicola,Fragaria_pentaphylla,Fragaria_vesca,Fxa	0	0	0	2	1	1	1	4	0	0	1	1
Fragaria_bucharica,Fragaria_nubicola,Fragaria_vesca,Fxa	0	0	0	1	0	1	0	1	0	0	0	0
Fragaria_bucharica,Fragaria_chinensis,Fragaria_hybr,Fragaria_nilgerrensis,Fragaria_nipponica,Fragaria_vesca,Fragaria_viridis,Fxa	0	0	0	1	0	0	0	0	0	0	0	0
Fragaria_bucharica,Fragaria_iinumae,Fragaria_nipponica,Fragaria_pentaphylla,Fragaria_vesca,Fragaria_viridis,Fxa	0	0	0	0	1	4	0	0	0	0	0	0
Fragaria_bucharica,Fragaria_nilgerrensis,Fragaria_pentaphylla,Fragaria_vesca,Fragaria_viridis,Fxa	0	0	0	2	0	3	0	2	0	1	0	0
Fragaria_bucharica,Fragaria_hybr,Fragaria_nilgerrensis,Fragaria_nipponica,Fragaria_nubicola,Fragaria_vesca,Fxa	0	0	0	0	1	1	0	0	0	0	0	0
Fragaria_bucharica,Fragaria_daltoniana,Fragaria_pentaphylla,Fragaria_vesca,Fxa	0	0	0	1	0	0	0	0	0	0	0	0
Fragaria_bucharica,Fragaria_chinensis,Fragaria_vesca,Fxa	0	0	1	1	0	0	0	0	0	0	0	0
Fragaria_bucharica,Fragaria_chinensis,Fragaria_daltoniana,Fragaria_nilgerrensis,Fragaria_nipponica,Fragaria_pentaphylla,Fragaria_vesca,Fxa	0	0	0	0	1	1	0	0	0	0	0	0
Fragaria_bucharica,Fragaria_chinensis,Fragaria_gracilis,Fragaria_nilgerrensis,Fragaria_pentaphylla,Fragaria_vesca,Fxa	0	0	0	0	0	1	0	2	0	1	0	1
Fragaria_chinensis,Fragaria_nilgerrensis,Fragaria_nipponica,Fragaria_pentaphylla,Fragaria_vesca,Fragaria_viridis,Fxa,Mdomestica_196_v1	0	0	1	1	0	0	0	0	0	0	0	0
Fragaria_bucharica,Fragaria_nilgerrensis,Fragaria_nubicola,Fragaria_vesca,Fragaria_viridis,Fxa	0	0	1	3	1	2	0	0	0	0	0	0
Fragaria_hybr,Fragaria_nipponica,Fragaria_viridis,Fxa	0	0	1	1	3	3	1	1	1	1	0	0
Fragaria_bucharica,Fragaria_nipponica,Fragaria_pentaphylla,Fragaria_vesca,Fragaria_viridis,Fxa	0	6	0	2	0	3	0	2	0	1	0	0
Fragaria_bucharica,Fragaria_iinumae,Fragaria_mandschurica,Fragaria_nubicola,Fragaria_viridis,Fxa	0	0	0	1	0	1	0	1	0	1	0	0
Fragaria_chinensis,Fragaria_gracilis,Fragaria_nilgerrensis,Fragaria_nipponica,Fragaria_vesca,Fxa	0	0	0	1	0	1	0	0	0	0	0	0
Athaliana_167_TAIR10,Fragaria_bucharica,Fragaria_chinensis,Fragaria_gracilis,Fragaria_hybr,Fragaria_iinumae,Fragaria_mandschurica,Fragaria_nilgerrensis,Fragaria_nipponica,Fragaria_nubicola,Fragaria_pentaphylla,Fragaria_vesca,Fragaria_viridis,Fxa,Mdomestica_196_v1	0	0	0	1	1	1	0	2	0	0	0	0
Fragaria_bucharica,Fragaria_hybr,Fragaria_mandschurica,Fragaria_nilgerrensis,Fragaria_pentaphylla,Fragaria_vesca,Fragaria_viridis,Fxa	0	0	0	0	1	1	0	0	0	0	0	0
Athaliana_167_TAIR10,Fragaria_chinensis,Fxa	0	0	0	0	0	0	0	1	0	0	0	0
Fragaria_bucharica,Fragaria_chinensis,Fragaria_gracilis,Fragaria_hybr,Fragaria_nipponica,Fragaria_pentaphylla,Fragaria_vesca,Fragaria_viridis,Fxa	0	0	0	0	0	0	1	1	0	0	0	0
Fragaria_bucharica,Fragaria_iinumae,Fragaria_mandschurica,Fragaria_nilgerrensis,Fragaria_nipponica,Fragaria_vesca,Fragaria_viridis,Fxa	0	0	1	1	0	0	0	0	0	0	0	0
Fragaria_bucharica,Fragaria_daltoniana,Fragaria_hybr,Fragaria_nilgerrensis,Fragaria_nipponica,Fragaria_pentaphylla,Fragaria_vesca,Fragaria_viridis,Fxa	0	0	0	0	1	1	0	0	0	0	0	0
Fragaria_bucharica,Fragaria_daltoniana,Fragaria_gracilis,Fragaria_mandschurica,Fragaria_nilgerrensis,Fragaria_nubicola,Fragaria_pentaphylla,Fragaria_vesca,Fragaria_viridis,Fxa	0	0	1	1	0	0	0	0	0	0	0	0
Fragaria_iinumae,Fragaria_nilgerrensis,Fragaria_viridis,Fxa	0	0	0	2	1	2	1	3	0	1	1	1
Fragaria_gracilis,Fragaria_pentaphylla,Fragaria_vesca,Fragaria_viridis,Fxa	0	0	1	1	0	0	0	0	0	0	0	0
Fragaria_daltoniana,Fragaria_iinumae,Fragaria_mandschurica,Fragaria_nilgerrensis,Fragaria_pentaphylla,Fragaria_vesca,Fragaria_viridis,Fxa	0	0	0	2	0	0	0	1	0	1	0	0
Fragaria_bucharica,Fragaria_chinensis,Fragaria_gracilis,Fragaria_hybr,Fragaria_nilgerrensis,Fragaria_nipponica,Fragaria_pentaphylla,Fragaria_vesca,Fragaria_viridis,Fxa	0	3	0	1	0	1	0	1	0	0	0	1
Fragaria_bucharica,Fragaria_chinensis,Fragaria_nilgerrensis,Fragaria_nipponica,Fragaria_vesca,Fragaria_viridis,Fxa	0	0	0	1	0	1	0	0	0	0	0	0
Fragaria_bucharica,Fragaria_chinensis,Fragaria_nilgerrensis,Fragaria_nipponica,Fragaria_pentaphylla,Fragaria_vesca,Fragaria_viridis,Fxa	0	0	1	2	0	4	0	1	0	0	0	1
Fragaria_bucharica,Fragaria_daltoniana,Fragaria_nipponica,Fxa	0	0	0	1	0	1	0	0	0	0	0	0
Fragaria_bucharica,Fragaria_chinensis,Fragaria_daltoniana,Fragaria_gracilis,Fragaria_hybr,Fragaria_iinumae,Fragaria_mandschurica,Fragaria_nilgerrensis,Fragaria_nipponica,Fragaria_nubicola,Fragaria_pentaphylla,Fragaria_vesca,Fragaria_viridis,Fxa,Mdomestica_196_v1	0	0	2	4	1	1	1	4	0	0	1	1
Fragaria_bucharica,Fragaria_chinensis,Fragaria_daltoniana,Fragaria_hybr,Fragaria_nilgerrensis,Fragaria_pentaphylla,Fxa	0	0	0	0	1	1	0	0	0	0	0	0
Fragaria_bucharica,Fragaria_chinensis,Fragaria_hybr,Fragaria_iinumae,Fragaria_nilgerrensis,Fragaria_nubicola,Fragaria_vesca,Fxa	0	0	0	1	0	1	0	0	0	0	0	0
Fragaria_bucharica,Fragaria_chinensis,Fragaria_gracilis,Fragaria_hybr,Fragaria_iinumae,Fragaria_mandschurica,Fragaria_nilgerrensis,Fragaria_nipponica,Fragaria_vesca,Fragaria_viridis,Fxa	0	0	0	1	0	0	0	0	0	0	0	0
Fragaria_bucharica,Fragaria_chinensis,Fxa	0	0	2	2	0	0	1	1	0	0	0	0
Fragaria_bucharica,Fragaria_daltoniana,Fragaria_nilgerrensis,Fragaria_nipponica,Fragaria_pentaphylla,Fragaria_vesca,Fragaria_viridis,Fxa	0	0	0	0	1	1	0	0	0	0	0	0
Fragaria_nilgerrensis,Fragaria_nipponica,Fragaria_nubicola,Fragaria_viridis,Fxa	0	0	0	0	1	1	0	0	0	0	0	0
Fragaria_chinensis,Fragaria_iinumae,Fragaria_vesca,Fxa	0	0	0	0	0	0	1	1	0	0	0	0
Fragaria_bucharica,Fragaria_chinensis,Fragaria_mandschurica,Fragaria_nilgerrensis,Fragaria_nipponica,Fragaria_nubicola,Fragaria_pentaphylla,Fragaria_vesca,Fragaria_viridis,Fxa	0	0	0	0	1	1	2	2	0	0	0	0
Fragaria_nipponica,Fxa,Mdomestica_196_v1	0	0	0	0	1	1	1	1	0	0	0	0
Fragaria_nilgerrensis,Fragaria_nipponica,Fragaria_viridis,Fxa	0	2	0	0	0	0	0	1	0	0	0	0
Fragaria_nipponica,Fragaria_nubicola,Fxa	0	5	0	2	0	2	0	2	0	1	0	1
Fragaria_bucharica,Fragaria_chinensis,Fragaria_gracilis,Fragaria_nilgerrensis,Fragaria_nubicola,Fragaria_vesca,Fragaria_viridis,Fxa	0	2	0	1	0	1	1	1	0	0	0	0
Fragaria_bucharica,Fragaria_daltoniana,Fxa	0	0	0	3	0	0	0	1	0	1	0	0
Fragaria_bucharica,Fragaria_chinensis,Fragaria_daltoniana,Fragaria_hybr,Fragaria_iinumae,Fragaria_nilgerrensis,Fragaria_vesca,Fxa	0	0	0	0	1	1	0	0	0	0	0	0
Fragaria_chinensis,Fragaria_daltoniana,Fragaria_gracilis,Fragaria_nipponica,Fxa	0	0	1	1	0	0	1	1	1	1	0	0
Fragaria_bucharica,Fragaria_daltoniana,Fragaria_gracilis,Fragaria_hybr,Fragaria_iinumae,Fragaria_nubicola,Fragaria_vesca,Fxa	0	0	0	0	0	1	0	0	0	0	0	0
Fragaria_chinensis,Fragaria_gracilis,Fragaria_nilgerrensis,Fragaria_nipponica,Fragaria_pentaphylla,Fragaria_vesca,Fragaria_viridis,Fxa	0	0	0	0	0	1	0	0	0	0	0	0
Fragaria_bucharica,Fragaria_mandschurica,Fragaria_nilgerrensis,Fragaria_nubicola,Fxa	0	0	1	1	0	0	0	0	0	0	0	0
Fragaria_bucharica,Fragaria_hybr,Fragaria_nilgerrensis,Fragaria_nipponica,Fragaria_pentaphylla,Fragaria_vesca,Fxa,Mdomestica_196_v1	0	0	0	0	0	0	0	1	0	0	0	0
Fragaria_bucharica,Fragaria_chinensis,Fragaria_daltoniana,Fragaria_gracilis,Fragaria_mandschurica,Fragaria_nilgerrensis,Fragaria_nipponica,Fragaria_pentaphylla,Fragaria_vesca,Fragaria_viridis,Fxa	0	0	1	1	0	0	0	0	0	0	0	0
Fragaria_chinensis,Fragaria_gracilis,Fragaria_hybr,Fragaria_nipponica,Fragaria_vesca,Fragaria_viridis,Fxa	0	0	0	0	0	0	1	1	0	0	0	0
Fragaria_chinensis,Fragaria_gracilis,Fragaria_hybr,Fragaria_nilgerrensis,Fragaria_pentaphylla,Fragaria_vesca,Fragaria_viridis,Fxa	0	0	0	1	0	1	0	2	0	1	0	1
Fragaria_nubicola,Fragaria_viridis,Fxa	0	3	1	4	0	1	0	1	0	1	0	0
Fragaria_chinensis,Fragaria_daltoniana,Fragaria_vesca,Fxa	0	0	0	0	0	1	0	2	0	0	0	1
Fragaria_bucharica,Fragaria_chinensis,Fragaria_gracilis,Fragaria_hybr,Fragaria_iinumae,Fragaria_mandschurica,Fragaria_nilgerrensis,Fragaria_nipponica,Fragaria_nubicola,Fragaria_pentaphylla,Fragaria_vesca,Fragaria_viridis,Fxa,Mdomestica_196_v1	0	0	1	3	2	2	3	4	1	1	0	0
Fragaria_mandschurica,Fragaria_pentaphylla,Fragaria_vesca,Fxa	0	0	1	1	0	0	1	1	0	0	0	0
Fragaria_daltoniana,Fragaria_iinumae,Fragaria_nilgerrensis,Fragaria_vesca,Fragaria_viridis,Fxa	0	0	0	0	1	1	0	0	0	0	0	0
Fragaria_chinensis,Fragaria_daltoniana,Fragaria_nilgerrensis,Fragaria_pentaphylla,Fragaria_vesca,Fxa	0	0	0	1	0	0	0	0	0	0	0	0
Fragaria_bucharica,Fragaria_mandschurica,Fragaria_nilgerrensis,Fragaria_pentaphylla,Fragaria_viridis,Fxa	0	0	0	0	1	1	0	0	0	0	0	0
Fragaria_chinensis,Fragaria_iinumae,Fragaria_nubicola,Fragaria_pentaphylla,Fragaria_vesca,Fxa	0	0	0	0	0	1	0	1	0	0	0	1
Fragaria_nilgerrensis,Fragaria_nipponica,Fragaria_vesca,Fragaria_viridis,Fxa	0	0	3	4	1	2	0	0	0	0	0	0
Fragaria_bucharica,Fragaria_chinensis,Fragaria_daltoniana,Fragaria_gracilis,Fragaria_iinumae,Fragaria_mandschurica,Fragaria_nilgerrensis,Fragaria_nipponica,Fragaria_pentaphylla,Fragaria_vesca,Fragaria_viridis,Fxa	0	3	1	2	0	0	1	2	1	2	0	0
Fragaria_bucharica,Fragaria_chinensis,Fragaria_gracilis,Fragaria_nilgerrensis,Fragaria_nubicola,Fragaria_pentaphylla,Fragaria_vesca,Fragaria_viridis,Fxa,Mdomestica_196_v1	0	0	0	2	0	0	1	2	0	1	0	0
Fragaria_bucharica,Fragaria_daltoniana,Fragaria_vesca,Fxa	0	0	1	1	0	1	0	1	0	0	0	1
Fragaria_bucharica,Fragaria_hybr,Fragaria_mandschurica,Fragaria_nipponica,Fragaria_nubicola,Fragaria_pentaphylla,Fragaria_vesca,Fragaria_viridis,Fxa	0	0	0	0	0	1	0	0	0	0	0	0
Fragaria_chinensis,Fragaria_gracilis,Fragaria_iinumae,Fragaria_mandschurica,Fragaria_nipponica,Fragaria_vesca,Fragaria_viridis,Fxa	0	0	1	1	0	0	1	1	1	1	0	0
Fragaria_bucharica,Fragaria_chinensis,Fragaria_daltoniana,Fragaria_mandschurica,Fragaria_nilgerrensis,Fragaria_viridis,Fxa	0	0	0	0	1	1	0	0	0	0	0	0
Fragaria_nipponica,Fragaria_pentaphylla,Fragaria_viridis,Fxa	0	0	1	1	0	0	0	0	0	0	0	0
Fragaria_bucharica,Fragaria_chinensis,Fragaria_daltoniana,Fragaria_gracilis,Fragaria_iinumae,Fragaria_mandschurica,Fragaria_nilgerrensis,Fragaria_nipponica,Fragaria_nubicola,Fragaria_vesca,Fragaria_viridis,Fxa	0	0	1	1	0	0	0	1	0	0	0	0
Fragaria_bucharica,Fragaria_chinensis,Fragaria_gracilis,Fragaria_iinumae,Fragaria_mandschurica,Fragaria_nilgerrensis,Fragaria_nipponica,Fragaria_pentaphylla,Fragaria_vesca,Fxa	0	0	0	0	1	1	0	0	0	0	0	0
Fragaria_chinensis,Fragaria_hybr,Fragaria_iinumae,Fragaria_nilgerrensis,Fragaria_nipponica,Fragaria_nubicola,Fragaria_pentaphylla,Fragaria_vesca,Fxa,Mdomestica_196_v1	0	0	1	1	0	0	0	0	0	0	0	0
Fragaria_nipponica,Fragaria_nubicola,Fragaria_viridis,Fxa	0	0	0	0	0	0	0	1	0	0	0	0
Athaliana_167_TAIR10,Fragaria_bucharica,Fragaria_daltoniana,Fragaria_nilgerrensis,Fragaria_vesca,Fxa	0	0	0	0	0	0	0	1	0	1	0	0
Fragaria_bucharica,Fragaria_chinensis,Fragaria_daltoniana,Fragaria_nilgerrensis,Fragaria_nipponica,Fragaria_vesca,Fragaria_viridis,Fxa	0	0	1	1	0	0	0	0	0	0	0	0
Athaliana_167_TAIR10,Fragaria_bucharica,Fragaria_nipponica,Fragaria_vesca,Fragaria_viridis,Fxa,Mdomestica_196_v1	0	0	0	0	0	0	0	1	0	0	0	0
Fragaria_bucharica,Fragaria_chinensis,Fragaria_gracilis,Fragaria_hybr,Fragaria_iinumae,Fragaria_nilgerrensis,Fragaria_nipponica,Fragaria_nubicola,Fragaria_pentaphylla,Fragaria_vesca,Fragaria_viridis,Fxa	0	0	0	4	2	4	2	4	0	0	1	2
Fragaria_bucharica,Fragaria_chinensis,Fragaria_daltoniana,Fragaria_gracilis,Fragaria_hybr,Fragaria_iinumae,Fragaria_mandschurica,Fragaria_nilgerrensis,Fragaria_nubicola,Fragaria_pentaphylla,Fragaria_vesca,Fragaria_viridis,Fxa	0	0	0	2	1	1	0	0	0	0	0	0
Fragaria_hybr,Fragaria_iinumae,Fragaria_nilgerrensis,Fragaria_vesca,Fxa	0	0	0	0	1	1	0	0	0	0	0	0
Fragaria_gracilis,Fragaria_hybr,Fragaria_mandschurica,Fragaria_nipponica,Fragaria_nubicola,Fragaria_vesca,Fragaria_viridis,Fxa	0	0	1	1	0	0	0	0	0	0	0	0
Fragaria_nilgerrensis,Fragaria_nubicola,Fragaria_vesca,Fragaria_viridis,Fxa	0	0	1	1	0	0	2	2	1	1	0	0
Fragaria_daltoniana,Fragaria_iinumae,Fragaria_nipponica,Fragaria_vesca,Fxa	0	0	0	0	0	2	0	1	0	0	0	1
Fragaria_chinensis,Fragaria_daltoniana,Fragaria_gracilis,Fragaria_hybr,Fragaria_iinumae,Fragaria_nilgerrensis,Fragaria_pentaphylla,Fragaria_vesca,Fxa	0	2	0	0	0	1	0	0	0	0	0	0
Fragaria_mandschurica,Fragaria_nilgerrensis,Fragaria_pentaphylla,Fragaria_vesca,Fragaria_viridis,Fxa	0	0	0	1	0	1	1	1	0	0	0	0
Fragaria_gracilis,Fragaria_vesca,Fragaria_viridis,Fxa,Mdomestica_196_v1	0	0	0	0	0	0	1	1	0	0	0	0
Fragaria_bucharica,Fragaria_chinensis,Fragaria_vesca,Fragaria_viridis,Fxa	0	0	0	0	1	1	0	0	0	0	0	0
Fragaria_bucharica,Fragaria_chinensis,Fragaria_hybr,Fragaria_nipponica,Fragaria_pentaphylla,Fragaria_vesca,Fragaria_viridis,Fxa	0	0	0	1	0	0	0	0	0	0	0	0
Fragaria_nubicola,Fragaria_vesca,Fragaria_viridis,Fxa	0	0	1	2	2	2	0	0	0	0	0	0
Fragaria_chinensis,Fragaria_daltoniana,Fragaria_gracilis,Fragaria_vesca,Fragaria_viridis,Fxa	0	0	1	1	0	0	0	0	0	0	0	0
Fragaria_bucharica,Fragaria_chinensis,Fragaria_pentaphylla,Fragaria_vesca,Fragaria_viridis,Fxa	0	0	0	1	2	3	1	2	0	0	1	1
Fragaria_chinensis,Fragaria_gracilis,Fragaria_nubicola,Fragaria_pentaphylla,Fragaria_vesca,Fxa	0	0	1	1	0	0	0	0	0	0	0	0
Fragaria_hybr,Fragaria_nilgerrensis,Fragaria_vesca,Fxa	0	0	0	1	0	1	0	1	0	1	0	0
Fragaria_bucharica,Fragaria_iinumae,Fragaria_nilgerrensis,Fragaria_nipponica,Fragaria_vesca,Fxa,Mdomestica_196_v1	0	0	0	0	0	0	1	1	0	0	0	0
Athaliana_167_TAIR10,Fragaria_iinumae,Fragaria_nilgerrensis,Fragaria_nipponica,Fragaria_pentaphylla,Fragaria_vesca,Fxa,Mdomestica_196_v1	0	0	1	1	0	0	0	0	0	0	0	0
Fragaria_gracilis,Fragaria_viridis,Fxa	0	2	0	0	0	0	0	1	0	0	0	0
Fragaria_iinumae,Fragaria_mandschurica,Fxa	0	0	0	1	0	1	0	1	0	1	0	0
Fragaria_bucharica,Fragaria_chinensis,Fragaria_daltoniana,Fragaria_gracilis,Fragaria_iinumae,Fragaria_mandschurica,Fragaria_nilgerrensis,Fragaria_nipponica,Fragaria_nubicola,Fragaria_pentaphylla,Fragaria_vesca,Fragaria_viridis,Fxa	0	0	2	2	1	3	0	1	0	0	0	1
Fragaria_bucharica,Fragaria_iinumae,Fragaria_mandschurica,Fragaria_nubicola,Fragaria_vesca,Fragaria_viridis,Fxa	0	0	1	1	0	0	0	0	0	0	0	0
Fragaria_bucharica,Fragaria_iinumae,Fragaria_nilgerrensis,Fxa	0	0	0	2	0	0	0	1	0	1	0	0
Fragaria_hybr,Fragaria_nipponica,Fragaria_vesca,Fragaria_viridis,Fxa,Mdomestica_196_v1	0	3	0	1	0	0	0	1	0	1	0	0
Fragaria_bucharica,Fragaria_nipponica,Fragaria_vesca,Fragaria_viridis,Fxa	0	2	4	6	0	1	3	5	1	1	0	1
Fragaria_chinensis,Fragaria_daltoniana,Fragaria_nilgerrensis,Fragaria_nubicola,Fragaria_pentaphylla,Fragaria_vesca,Fxa	0	0	0	2	0	0	0	0	0	0	0	0
Fragaria_bucharica,Fragaria_chinensis,Fragaria_iinumae,Fragaria_mandschurica,Fragaria_nilgerrensis,Fragaria_nipponica,Fragaria_nubicola,Fragaria_pentaphylla,Fragaria_vesca,Fragaria_viridis,Fxa	0	0	2	2	0	0	1	1	1	1	0	0
Fragaria_chinensis,Fragaria_gracilis,Fragaria_nubicola,Fragaria_vesca,Fxa	0	2	0	1	0	0	0	1	0	0	0	0
Fragaria_bucharica,Fragaria_chinensis,Fragaria_mandschurica,Fragaria_nubicola,Fragaria_vesca,Fragaria_viridis,Fxa	0	0	0	0	1	1	1	1	0	0	1	1
Fragaria_bucharica,Fragaria_chinensis,Fragaria_pentaphylla,Fxa	0	3	0	1	1	2	0	0	0	0	0	0
Fragaria_gracilis,Fragaria_nipponica,Fragaria_nubicola,Fragaria_pentaphylla,Fragaria_vesca,Fragaria_viridis,Fxa	0	0	1	1	1	1	0	1	0	0	0	0
Fragaria_gracilis,Fragaria_nubicola,Fragaria_pentaphylla,Fragaria_vesca,Fragaria_viridis,Fxa	0	0	0	0	0	0	0	1	0	0	0	0
Fragaria_bucharica,Fragaria_chinensis,Fragaria_gracilis,Fragaria_iinumae,Fragaria_mandschurica,Fragaria_nilgerrensis,Fragaria_vesca,Fragaria_viridis,Fxa,Mdomestica_196_v1	0	0	0	1	0	2	0	2	0	1	0	0
Fragaria_chinensis,Fragaria_mandschurica,Fragaria_pentaphylla,Fxa	0	0	0	0	0	2	0	0	0	0	0	0
Fragaria_bucharica,Fragaria_nilgerrensis,Fragaria_nipponica,Fragaria_pentaphylla,Fxa	0	0	0	0	0	0	0	1	0	0	0	0
Athaliana_167_TAIR10,Fragaria_bucharica,Fragaria_vesca,Fxa,Mdomestica_196_v1	0	0	2	2	1	1	1	1	0	0	1	1
Fragaria_bucharica,Fragaria_chinensis,Fragaria_daltoniana,Fragaria_nipponica,Fragaria_vesca,Fragaria_viridis,Fxa,Mdomestica_196_v1	0	0	0	0	0	0	1	1	0	0	0	0
Fragaria_bucharica,Fragaria_chinensis,Fragaria_hybr,Fragaria_mandschurica,Fragaria_nilgerrensis,Fragaria_nipponica,Fragaria_nubicola,Fragaria_pentaphylla,Fragaria_vesca,Fragaria_viridis,Fxa	0	0	1	2	0	1	1	1	1	1	0	0
Fragaria_bucharica,Fragaria_hybr,Fxa	0	0	0	0	1	2	0	1	0	0	0	1
Fragaria_chinensis,Fragaria_iinumae,Fragaria_nipponica,Fragaria_vesca,Fxa	0	0	0	0	2	2	1	1	0	0	1	1
Fragaria_gracilis,Fragaria_hybr,Fxa	0	0	0	0	1	1	0	0	0	0	0	0
Athaliana_167_TAIR10,Fragaria_bucharica,Fragaria_chinensis,Fragaria_daltoniana,Fragaria_gracilis,Fragaria_hybr,Fragaria_mandschurica,Fragaria_nilgerrensis,Fragaria_nipponica,Fragaria_nubicola,Fragaria_pentaphylla,Fragaria_vesca,Fragaria_viridis,Fxa	0	0	0	0	0	0	1	1	0	0	0	0
Fragaria_bucharica,Fragaria_chinensis,Fragaria_daltoniana,Fragaria_hybr,Fragaria_nilgerrensis,Fragaria_nipponica,Fragaria_vesca,Fxa	0	0	0	0	0	1	0	1	0	0	0	1
Fragaria_bucharica,Fragaria_chinensis,Fragaria_daltoniana,Fragaria_gracilis,Fragaria_hybr,Fragaria_iinumae,Fragaria_nilgerrensis,Fragaria_nipponica,Fragaria_vesca,Fragaria_viridis,Fxa	0	0	0	0	1	1	0	0	0	0	0	0
Fragaria_bucharica,Fragaria_hybr,Fragaria_vesca,Fragaria_viridis,Fxa	0	0	0	0	0	0	1	1	0	0	0	0
Fragaria_iinumae,Fragaria_nilgerrensis,Fragaria_nipponica,Fragaria_vesca,Fxa	0	0	1	1	0	0	2	2	1	1	0	0
Fragaria_chinensis,Fragaria_hybr,Fragaria_nipponica,Fragaria_vesca,Fragaria_viridis,Fxa	0	2	0	1	0	0	0	0	0	0	0	0
Fragaria_bucharica,Fragaria_chinensis,Fragaria_gracilis,Fragaria_hybr,Fragaria_iinumae,Fragaria_nilgerrensis,Fragaria_vesca,Fragaria_viridis,Fxa	0	0	1	1	0	0	1	1	1	1	0	0
Fragaria_bucharica,Fragaria_chinensis,Fragaria_daltoniana,Fragaria_gracilis,Fragaria_hybr,Fragaria_nilgerrensis,Fragaria_nipponica,Fragaria_pentaphylla,Fragaria_vesca,Fragaria_viridis,Fxa,Mdomestica_196_v1	0	0	1	1	0	0	0	0	0	0	0	0
Fragaria_gracilis,Fragaria_vesca,Fragaria_viridis,Fxa	0	0	0	0	0	0	1	1	0	0	0	0
Athaliana_167_TAIR10,Fragaria_bucharica,Fragaria_gracilis,Fragaria_iinumae,Fragaria_vesca,Fxa,Mdomestica_196_v1	0	0	1	1	0	0	0	0	0	0	0	0
Fragaria_bucharica,Fragaria_chinensis,Fragaria_iinumae,Fragaria_nilgerrensis,Fragaria_nipponica,Fragaria_nubicola,Fragaria_pentaphylla,Fragaria_vesca,Fxa,Mdomestica_196_v1	0	0	0	0	1	1	1	1	0	0	1	1
Fragaria_gracilis,Fragaria_nilgerrensis,Fragaria_pentaphylla,Fragaria_vesca,Fragaria_viridis,Fxa	0	0	0	0	1	1	0	0	0	0	0	0
Fragaria_daltoniana,Fragaria_nipponica,Fxa	0	0	0	0	1	2	1	1	0	0	0	0
Fragaria_bucharica,Fragaria_daltoniana,Fragaria_hybr,Fragaria_iinumae,Fragaria_nilgerrensis,Fragaria_nipponica,Fragaria_nubicola,Fragaria_vesca,Fragaria_viridis,Fxa	0	0	0	1	0	1	0	0	0	0	0	0
Fragaria_bucharica,Fragaria_daltoniana,Fragaria_gracilis,Fragaria_mandschurica,Fragaria_nipponica,Fragaria_vesca,Fragaria_viridis,Fxa	0	0	0	1	0	1	0	0	0	0	0	0
Fragaria_bucharica,Fragaria_hybr,Fragaria_iinumae,Fragaria_nilgerrensis,Fragaria_nipponica,Fragaria_vesca,Fxa	0	0	0	0	1	1	0	0	0	0	0	0
Fragaria_bucharica,Fragaria_chinensis,Fragaria_mandschurica,Fragaria_nilgerrensis,Fragaria_nubicola,Fragaria_pentaphylla,Fragaria_vesca,Fragaria_viridis,Fxa	0	0	0	0	0	2	0	2	0	0	0	2
Fragaria_bucharica,Fragaria_chinensis,Fragaria_daltoniana,Fragaria_gracilis,Fragaria_iinumae,Fragaria_mandschurica,Fragaria_nilgerrensis,Fragaria_nipponica,Fragaria_nubicola,Fragaria_pentaphylla,Fragaria_vesca,Fragaria_viridis,Fxa,Mdomestica_196_v1	0	0	1	1	0	0	0	0	0	0	0	0
Fragaria_chinensis,Fragaria_nilgerrensis,Fragaria_pentaphylla,Fragaria_vesca,Fragaria_viridis,Fxa	0	0	0	1	0	0	0	2	0	1	0	0
Fragaria_hybr,Fragaria_nipponica,Fxa	0	0	0	0	1	1	0	0	0	0	0	0
Fragaria_chinensis,Fragaria_gracilis,Fragaria_mandschurica,Fragaria_nipponica,Fragaria_nubicola,Fragaria_pentaphylla,Fragaria_vesca,Fragaria_viridis,Fxa	0	0	1	1	0	0	1	1	1	1	0	0
Fragaria_bucharica,Fragaria_nilgerrensis,Fragaria_nipponica,Fragaria_vesca,Fxa	0	0	0	0	0	1	0	0	0	0	0	0
Fragaria_bucharica,Fragaria_chinensis,Fragaria_gracilis,Fragaria_hybr,Fragaria_iinumae,Fragaria_mandschurica,Fragaria_nipponica,Fragaria_nubicola,Fragaria_pentaphylla,Fragaria_vesca,Fragaria_viridis,Fxa	0	0	0	0	1	1	0	0	0	0	0	0
Fragaria_bucharica,Fragaria_daltoniana,Fragaria_hybr,Fragaria_iinumae,Fragaria_mandschurica,Fragaria_nilgerrensis,Fragaria_nipponica,Fragaria_vesca,Fragaria_viridis,Fxa	0	3	0	1	0	1	0	2	0	1	0	0
Fragaria_bucharica,Fragaria_chinensis,Fragaria_gracilis,Fragaria_mandschurica,Fragaria_nipponica,Fragaria_pentaphylla,Fragaria_vesca,Fragaria_viridis,Fxa	0	0	0	0	1	1	0	0	0	0	0	0
Fragaria_chinensis,Fragaria_hybr,Fragaria_iinumae,Fragaria_mandschurica,Fragaria_nipponica,Fragaria_vesca,Fragaria_viridis,Fxa	0	0	0	0	1	2	0	0	0	0	0	0
Fragaria_daltoniana,Fragaria_hybr,Fragaria_nilgerrensis,Fragaria_nipponica,Fragaria_vesca,Fxa	0	0	0	0	0	2	0	0	0	0	0	0
Fragaria_bucharica,Fragaria_hybr,Fragaria_vesca,Fxa	0	5	0	2	2	5	0	6	0	1	0	0
Fragaria_vesca,Fxa,Mdomestica_196_v1	0	0	1	1	2	4	0	2	0	0	0	1
Fragaria_bucharica,Fragaria_chinensis,Fragaria_gracilis,Fragaria_hybr,Fragaria_iinumae,Fragaria_mandschurica,Fragaria_nilgerrensis,Fragaria_nipponica,Fragaria_pentaphylla,Fragaria_vesca,Fragaria_viridis,Fxa	0	0	0	0	0	1	0	0	0	0	0	0
Fragaria_bucharica,Fragaria_chinensis,Fragaria_daltoniana,Fragaria_iinumae,Fragaria_mandschurica,Fragaria_nilgerrensis,Fragaria_vesca,Fragaria_viridis,Fxa	0	0	1	1	0	0	0	0	0	0	0	0
Fragaria_hybr,Fragaria_iinumae,Fragaria_nilgerrensis,Fragaria_pentaphylla,Fragaria_vesca,Fxa	0	0	0	1	0	0	0	0	0	0	0	0
Fragaria_daltoniana,Fragaria_vesca,Fxa,Mdomestica_196_v1	0	0	0	1	0	0	0	1	0	0	0	0
Fragaria_gracilis,Fragaria_nubicola,Fragaria_vesca,Fxa	0	0	1	1	0	0	0	0	0	0	0	0
Fragaria_bucharica,Fragaria_hybr,Fragaria_iinumae,Fragaria_mandschurica,Fragaria_nilgerrensis,Fragaria_nipponica,Fragaria_pentaphylla,Fragaria_vesca,Fragaria_viridis,Fxa	0	0	0	0	1	1	0	0	0	0	0	0
Fragaria_bucharica,Fragaria_nilgerrensis,Fxa	0	0	0	2	0	1	0	2	0	1	0	0
Fragaria_bucharica,Fragaria_daltoniana,Fragaria_gracilis,Fragaria_iinumae,Fragaria_mandschurica,Fragaria_nilgerrensis,Fragaria_nipponica,Fragaria_pentaphylla,Fragaria_vesca,Fragaria_viridis,Fxa	0	0	0	0	0	0	1	1	0	0	0	0
Fragaria_bucharica,Fragaria_chinensis,Fragaria_mandschurica,Fragaria_nubicola,Fragaria_vesca,Fxa	0	0	0	0	0	1	0	1	0	1	0	0
Fragaria_bucharica,Fragaria_chinensis,Fragaria_hybr,Fragaria_iinumae,Fragaria_nilgerrensis,Fragaria_nipponica,Fragaria_nubicola,Fragaria_pentaphylla,Fragaria_vesca,Fxa	0	0	0	0	1	1	0	0	0	0	0	0
Fragaria_hybr,Fragaria_nilgerrensis,Fragaria_vesca,Fragaria_viridis,Fxa	0	0	0	1	1	1	1	2	0	1	0	0
Fragaria_bucharica,Fragaria_chinensis,Fragaria_daltoniana,Fragaria_gracilis,Fragaria_mandschurica,Fragaria_nilgerrensis,Fragaria_nipponica,Fragaria_nubicola,Fragaria_pentaphylla,Fragaria_vesca,Fragaria_viridis,Fxa	0	2	0	1	0	0	0	1	0	1	0	0
Fragaria_bucharica,Fragaria_chinensis,Fragaria_mandschurica,Fragaria_nilgerrensis,Fragaria_vesca,Fragaria_viridis,Fxa	0	0	1	1	0	0	0	0	0	0	0	0
Fragaria_bucharica,Fragaria_gracilis,Fragaria_iinumae,Fragaria_mandschurica,Fragaria_nilgerrensis,Fragaria_nipponica,Fragaria_nubicola,Fragaria_pentaphylla,Fragaria_vesca,Fxa	0	0	0	0	1	1	0	0	0	0	0	0
Fragaria_chinensis,Fragaria_daltoniana,Fragaria_nilgerrensis,Fragaria_nipponica,Fragaria_vesca,Fxa	0	0	0	1	0	0	0	0	0	0	0	0
Fragaria_bucharica,Fragaria_chinensis,Fragaria_iinumae,Fragaria_vesca,Fxa	0	0	0	2	0	0	0	5	0	2	0	0
Fragaria_bucharica,Fragaria_chinensis,Fragaria_daltoniana,Fragaria_gracilis,Fragaria_hybr,Fragaria_mandschurica,Fragaria_nilgerrensis,Fragaria_nipponica,Fragaria_nubicola,Fragaria_pentaphylla,Fragaria_vesca,Fxa	0	0	1	1	0	0	0	0	0	0	0	0
Fragaria_daltoniana,Fragaria_nipponica,Fragaria_vesca,Fragaria_viridis,Fxa	0	0	2	2	0	0	1	1	0	0	0	0
Fragaria_nilgerrensis,Fragaria_nipponica,Fragaria_nubicola,Fragaria_vesca,Fxa	0	0	2	2	0	0	0	0	0	0	0	0
Fragaria_daltoniana,Fragaria_iinumae,Fragaria_pentaphylla,Fragaria_vesca,Fxa	0	0	1	1	1	1	0	0	0	0	0	0
Fragaria_gracilis,Fragaria_nilgerrensis,Fragaria_pentaphylla,Fragaria_vesca,Fxa	0	2	0	0	0	0	0	0	0	0	0	0
Fragaria_chinensis,Fragaria_iinumae,Fragaria_mandschurica,Fragaria_nilgerrensis,Fragaria_nubicola,Fragaria_vesca,Fxa	0	0	0	0	0	0	1	1	0	0	0	0
Fragaria_gracilis,Fragaria_nipponica,Fragaria_vesca,Fragaria_viridis,Fxa	0	0	1	1	0	0	0	0	0	0	0	0
Fragaria_bucharica,Fragaria_chinensis,Fragaria_gracilis,Fragaria_mandschurica,Fragaria_nipponica,Fragaria_nubicola,Fragaria_pentaphylla,Fragaria_vesca,Fragaria_viridis,Fxa	0	0	1	1	0	0	0	0	0	0	0	0
Fragaria_bucharica,Fragaria_iinumae,Fragaria_nipponica,Fragaria_nubicola,Fragaria_vesca,Fxa,Mdomestica_196_v1	0	0	0	2	0	0	0	0	0	0	0	0
Athaliana_167_TAIR10,Fragaria_nipponica,Fragaria_nubicola,Fragaria_vesca,Fragaria_viridis,Fxa,Mdomestica_196_v1	0	0	0	1	0	0	0	0	0	0	0	0
Fragaria_bucharica,Fragaria_chinensis,Fragaria_hybr,Fragaria_iinumae,Fragaria_mandschurica,Fragaria_nipponica,Fragaria_nubicola,Fragaria_vesca,Fragaria_viridis,Fxa	0	0	0	4	0	1	0	1	0	0	0	1
Fragaria_bucharica,Fragaria_chinensis,Fragaria_hybr,Fragaria_mandschurica,Fragaria_nilgerrensis,Fragaria_nipponica,Fragaria_vesca,Fragaria_viridis,Fxa	0	0	0	1	2	2	0	0	0	0	0	0
Fragaria_bucharica,Fragaria_gracilis,Fragaria_hybr,Fragaria_iinumae,Fragaria_nilgerrensis,Fragaria_nipponica,Fragaria_nubicola,Fragaria_pentaphylla,Fragaria_vesca,Fragaria_viridis,Fxa	0	0	0	0	0	0	1	1	0	0	0	0
Athaliana_167_TAIR10,Fragaria_bucharica,Fragaria_chinensis,Fragaria_gracilis,Fragaria_hybr,Fragaria_mandschurica,Fragaria_nilgerrensis,Fragaria_nipponica,Fragaria_nubicola,Fragaria_pentaphylla,Fragaria_vesca,Fragaria_viridis,Fxa	0	0	0	0	0	0	1	1	0	0	0	0
Fragaria_bucharica,Fragaria_gracilis,Fragaria_viridis,Fxa	0	0	0	0	0	0	1	1	0	0	0	0
Fragaria_chinensis,Fragaria_pentaphylla,Fragaria_vesca,Fragaria_viridis,Fxa	0	0	0	1	0	1	0	3	0	1	0	0
Fragaria_bucharica,Fragaria_chinensis,Fragaria_nubicola,Fragaria_vesca,Fragaria_viridis,Fxa	0	0	1	1	0	0	0	0	0	0	0	0
Fragaria_bucharica,Fragaria_daltoniana,Fragaria_nipponica,Fragaria_vesca,Fragaria_viridis,Fxa	0	0	0	1	0	0	0	0	0	0	0	0
Fragaria_bucharica,Fragaria_chinensis,Fragaria_gracilis,Fragaria_mandschurica,Fragaria_nilgerrensis,Fragaria_nipponica,Fragaria_pentaphylla,Fragaria_vesca,Fxa	0	0	1	1	0	0	0	0	0	0	0	0
Fragaria_bucharica,Fragaria_chinensis,Fragaria_daltoniana,Fragaria_iinumae,Fragaria_nipponica,Fragaria_pentaphylla,Fragaria_vesca,Fxa	0	0	0	0	1	1	0	0	0	0	0	0
Fragaria_bucharica,Fragaria_daltoniana,Fragaria_nilgerrensis,Fragaria_viridis,Fxa	0	0	1	1	0	0	1	1	1	1	0	0
Fragaria_bucharica,Fragaria_nilgerrensis,Fragaria_nipponica,Fragaria_vesca,Fragaria_viridis,Fxa	0	0	0	0	1	1	0	0	0	0	0	0
Fragaria_bucharica,Fragaria_chinensis,Fragaria_mandschurica,Fragaria_nipponica,Fragaria_vesca,Fragaria_viridis,Fxa	0	0	0	0	1	1	0	0	0	0	0	0
Fragaria_bucharica,Fragaria_chinensis,Fragaria_gracilis,Fragaria_mandschurica,Fragaria_nipponica,Fragaria_nubicola,Fragaria_pentaphylla,Fragaria_vesca,Fxa,Mdomestica_196_v1	0	0	0	1	0	1	0	0	0	0	0	0
Fragaria_bucharica,Fragaria_chinensis,Fragaria_nilgerrensis,Fragaria_nipponica,Fragaria_nubicola,Fragaria_vesca,Fxa	0	0	0	1	0	0	0	0	0	0	0	0
Fragaria_gracilis,Fragaria_nubicola,Fxa	0	2	0	0	0	1	0	1	0	0	0	0
Fragaria_bucharica,Fragaria_nilgerrensis,Fragaria_viridis,Fxa	0	0	0	1	0	1	0	0	0	0	0	0
Fragaria_bucharica,Fragaria_chinensis,Fragaria_gracilis,Fragaria_hybr,Fragaria_iinumae,Fragaria_nilgerrensis,Fragaria_nipponica,Fragaria_nubicola,Fragaria_pentaphylla,Fragaria_vesca,Fxa	0	0	0	1	1	1	1	1	0	0	1	1
Fragaria_iinumae,Fragaria_mandschurica,Fragaria_nilgerrensis,Fxa	0	0	0	0	0	0	1	1	0	0	0	0
Athaliana_167_TAIR10,Fragaria_pentaphylla,Fxa	0	0	0	0	0	0	1	1	0	0	1	1
Fragaria_gracilis,Fragaria_hybr,Fragaria_nipponica,Fragaria_vesca,Fragaria_viridis,Fxa	0	0	2	2	0	0	0	0	0	0	0	0
Fragaria_chinensis,Fragaria_gracilis,Fragaria_mandschurica,Fragaria_nipponica,Fragaria_vesca,Fxa,Mdomestica_196_v1	0	0	1	1	0	0	0	0	0	0	0	0
Fragaria_gracilis,Fragaria_nilgerrensis,Fragaria_nipponica,Fragaria_vesca,Fxa	0	0	0	0	0	0	1	1	0	0	0	0
Fragaria_hybr,Fragaria_iinumae,Fragaria_nubicola,Fragaria_vesca,Fragaria_viridis,Fxa	0	0	0	1	0	1	0	0	0	0	0	0
Fragaria_bucharica,Fragaria_chinensis,Fragaria_iinumae,Fragaria_mandschurica,Fragaria_nilgerrensis,Fragaria_nipponica,Fragaria_pentaphylla,Fragaria_vesca,Fxa	0	0	0	1	0	0	0	0	0	0	0	0
Fragaria_bucharica,Fragaria_hybr,Fragaria_mandschurica,Fragaria_nilgerrensis,Fragaria_nipponica,Fragaria_pentaphylla,Fragaria_vesca,Fragaria_viridis,Fxa	0	0	0	1	0	1	0	0	0	0	0	0
Fragaria_bucharica,Fragaria_nilgerrensis,Fragaria_nipponica,Fragaria_nubicola,Fragaria_vesca,Fxa,Mdomestica_196_v1	0	0	0	0	1	1	0	0	0	0	0	0
Fragaria_bucharica,Fragaria_chinensis,Fragaria_daltoniana,Fragaria_gracilis,Fragaria_hybr,Fragaria_iinumae,Fragaria_mandschurica,Fragaria_nilgerrensis,Fragaria_nipponica,Fragaria_nubicola,Fragaria_vesca,Fragaria_viridis,Fxa	0	0	2	2	0	0	1	1	1	1	0	0
Fragaria_bucharica,Fragaria_chinensis,Fragaria_gracilis,Fragaria_iinumae,Fragaria_nilgerrensis,Fragaria_nipponica,Fragaria_pentaphylla,Fragaria_vesca,Fxa	0	0	0	0	1	1	0	0	0	0	0	0
Fragaria_bucharica,Fragaria_mandschurica,Fragaria_nilgerrensis,Fragaria_vesca,Fragaria_viridis,Fxa	0	0	0	1	0	1	0	1	0	0	0	1
Fragaria_bucharica,Fragaria_chinensis,Fragaria_daltoniana,Fragaria_gracilis,Fragaria_hybr,Fragaria_nilgerrensis,Fragaria_nipponica,Fragaria_vesca,Fragaria_viridis,Fxa	0	4	0	1	0	1	0	2	0	1	0	0
Fragaria_daltoniana,Fragaria_hybr,Fxa	0	0	1	1	0	0	0	0	0	0	0	0
Fragaria_bucharica,Fragaria_daltoniana,Fragaria_hybr,Fragaria_mandschurica,Fragaria_nilgerrensis,Fragaria_nipponica,Fragaria_nubicola,Fragaria_pentaphylla,Fragaria_vesca,Fragaria_viridis,Fxa,Mdomestica_196_v1	0	0	0	1	0	0	0	0	0	0	0	0
Fragaria_daltoniana,Fragaria_nubicola,Fragaria_pentaphylla,Fragaria_vesca,Fragaria_viridis,Fxa	0	0	0	0	1	1	1	1	0	0	1	1
Fragaria_daltoniana,Fragaria_iinumae,Fragaria_vesca,Fxa	0	0	0	0	1	1	0	0	0	0	0	0
Fragaria_bucharica,Fragaria_chinensis,Fragaria_gracilis,Fragaria_hybr,Fragaria_iinumae,Fragaria_mandschurica,Fragaria_nilgerrensis,Fragaria_pentaphylla,Fragaria_vesca,Fragaria_viridis,Fxa	0	0	1	1	0	0	0	0	0	0	0	0
Fragaria_chinensis,Fragaria_daltoniana,Fragaria_hybr,Fragaria_nilgerrensis,Fragaria_pentaphylla,Fragaria_vesca,Fxa	0	2	0	0	0	1	0	0	0	0	0	0
Fragaria_nilgerrensis,Fragaria_nipponica,Fragaria_nubicola,Fragaria_vesca,Fragaria_viridis,Fxa	0	0	1	1	0	0	0	0	0	0	0	0
Fragaria_chinensis,Fragaria_nipponica,Fragaria_pentaphylla,Fragaria_vesca,Fxa	0	0	1	1	0	0	0	0	0	0	0	0
Fragaria_gracilis,Fragaria_hybr,Fragaria_nubicola,Fragaria_vesca,Fragaria_viridis,Fxa	0	0	0	1	0	1	0	0	0	0	0	0
Fragaria_bucharica,Fragaria_chinensis,Fragaria_daltoniana,Fragaria_iinumae,Fragaria_nipponica,Fragaria_vesca,Fragaria_viridis,Fxa	0	0	0	0	1	1	0	0	0	0	0	0
Fragaria_daltoniana,Fragaria_nilgerrensis,Fragaria_nipponica,Fragaria_nubicola,Fragaria_pentaphylla,Fragaria_vesca,Fxa	0	0	1	1	0	0	0	0	0	0	0	0
Fragaria_chinensis,Fragaria_gracilis,Fragaria_nilgerrensis,Fragaria_nipponica,Fragaria_nubicola,Fragaria_pentaphylla,Fxa	0	3	0	2	0	1	0	2	0	2	0	0
Fragaria_bucharica,Fragaria_chinensis,Fragaria_iinumae,Fragaria_nubicola,Fragaria_pentaphylla,Fxa	0	0	0	0	0	1	0	0	0	0	0	0
Fragaria_bucharica,Fragaria_chinensis,Fragaria_gracilis,Fragaria_mandschurica,Fragaria_nipponica,Fragaria_nubicola,Fragaria_pentaphylla,Fragaria_vesca,Fxa	0	0	1	1	0	0	0	0	0	0	0	0
Fragaria_bucharica,Fragaria_chinensis,Fragaria_gracilis,Fragaria_mandschurica,Fragaria_nilgerrensis,Fragaria_nipponica,Fragaria_nubicola,Fragaria_pentaphylla,Fragaria_vesca,Fragaria_viridis,Fxa	0	0	1	2	2	3	1	1	1	1	0	0
Fragaria_hybr,Fragaria_iinumae,Fragaria_nilgerrensis,Fragaria_nipponica,Fragaria_vesca,Fxa	0	0	0	1	0	0	0	0	0	0	0	0
Fragaria_chinensis,Fragaria_nubicola,Fragaria_pentaphylla,Fxa	0	0	0	0	1	1	1	1	0	0	1	1
Fragaria_chinensis,Fragaria_daltoniana,Fragaria_pentaphylla,Fxa	0	0	1	1	0	0	1	1	1	1	0	0
Fragaria_bucharica,Fragaria_chinensis,Fragaria_nilgerrensis,Fragaria_vesca,Fragaria_viridis,Fxa	0	0	0	1	1	3	0	1	0	0	0	1
Fragaria_chinensis,Fragaria_nilgerrensis,Fragaria_pentaphylla,Fragaria_viridis,Fxa	0	0	0	0	1	1	0	0	0	0	0	0
Fragaria_bucharica,Fragaria_chinensis,Fragaria_nipponica,Fragaria_pentaphylla,Fragaria_vesca,Fragaria_viridis,Fxa	0	0	1	1	0	0	0	0	0	0	0	0
Fragaria_bucharica,Fragaria_chinensis,Fragaria_daltoniana,Fragaria_gracilis,Fragaria_hybr,Fragaria_mandschurica,Fragaria_nilgerrensis,Fragaria_nipponica,Fragaria_pentaphylla,Fragaria_vesca,Fragaria_viridis,Fxa	0	0	0	0	1	1	1	1	0	0	1	1
Fragaria_bucharica,Fragaria_chinensis,Fragaria_gracilis,Fragaria_mandschurica,Fragaria_nilgerrensis,Fragaria_pentaphylla,Fragaria_vesca,Fragaria_viridis,Fxa	0	0	1	1	0	0	0	0	0	0	0	0
Fragaria_chinensis,Fragaria_gracilis,Fragaria_pentaphylla,Fragaria_vesca,Fragaria_viridis,Fxa	0	0	1	1	0	0	0	0	0	0	0	0
Fragaria_bucharica,Fragaria_chinensis,Fragaria_gracilis,Fragaria_iinumae,Fragaria_nilgerrensis,Fragaria_nipponica,Fragaria_nubicola,Fragaria_pentaphylla,Fragaria_vesca,Fragaria_viridis,Fxa,Mdomestica_196_v1	0	0	0	0	1	1	0	0	0	0	0	0
Fragaria_bucharica,Fragaria_gracilis,Fragaria_iinumae,Fragaria_mandschurica,Fragaria_nilgerrensis,Fragaria_nipponica,Fragaria_nubicola,Fragaria_pentaphylla,Fragaria_vesca,Fragaria_viridis,Fxa,Mdomestica_196_v1	0	0	1	1	0	0	0	0	0	0	0	0
Fragaria_mandschurica,Fragaria_nilgerrensis,Fxa	0	0	0	0	0	1	0	2	0	0	0	1
Fragaria_bucharica,Fragaria_hybr,Fragaria_mandschurica,Fragaria_nilgerrensis,Fragaria_nubicola,Fragaria_vesca,Fragaria_viridis,Fxa,Mdomestica_196_v1	0	0	0	0	0	0	1	1	0	0	1	1
Fragaria_bucharica,Fragaria_chinensis,Fragaria_gracilis,Fragaria_hybr,Fragaria_pentaphylla,Fragaria_vesca,Fxa	0	0	0	1	0	1	0	0	0	0	0	0
Fragaria_bucharica,Fragaria_chinensis,Fragaria_gracilis,Fragaria_iinumae,Fragaria_mandschurica,Fragaria_nilgerrensis,Fragaria_nubicola,Fragaria_pentaphylla,Fragaria_vesca,Fragaria_viridis,Fxa	0	0	1	1	0	0	0	0	0	0	0	0
Fragaria_bucharica,Fragaria_chinensis,Fragaria_gracilis,Fragaria_hybr,Fragaria_nilgerrensis,Fragaria_vesca,Fragaria_viridis,Fxa	0	0	0	0	0	2	0	2	0	0	0	1
Fragaria_chinensis,Fragaria_daltoniana,Fxa	0	2	0	1	0	2	0	1	0	1	0	0
Fragaria_chinensis,Fragaria_gracilis,Fragaria_nilgerrensis,Fragaria_nipponica,Fragaria_pentaphylla,Fragaria_vesca,Fragaria_viridis,Fxa,Mdomestica_196_v1	0	2	0	1	0	0	0	0	0	0	0	0
Fragaria_daltoniana,Fragaria_pentaphylla,Fxa	0	0	0	1	1	1	1	1	0	0	1	1
Fragaria_daltoniana,Fragaria_gracilis,Fragaria_nipponica,Fragaria_vesca,Fragaria_viridis,Fxa	0	0	0	1	0	0	0	0	0	0	0	0
Fragaria_gracilis,Fragaria_hybr,Fragaria_vesca,Fragaria_viridis,Fxa	0	0	0	4	0	1	0	1	0	1	0	0
Fragaria_nilgerrensis,Fragaria_nipponica,Fragaria_vesca,Fxa,Mdomestica_196_v1	0	0	0	0	1	1	0	0	0	0	0	0
Fragaria_bucharica,Fragaria_daltoniana,Fragaria_vesca,Fragaria_viridis,Fxa,Mdomestica_196_v1	0	0	1	1	0	0	1	1	1	1	0	0
Fragaria_chinensis,Fragaria_iinumae,Fxa	0	0	0	1	0	1	0	0	0	0	0	0
Fragaria_bucharica,Fragaria_chinensis,Fragaria_daltoniana,Fragaria_gracilis,Fragaria_hybr,Fragaria_iinumae,Fragaria_mandschurica,Fragaria_nipponica,Fragaria_pentaphylla,Fragaria_vesca,Fragaria_viridis,Fxa,Mdomestica_196_v1	0	0	0	0	0	0	1	1	0	0	0	0
Fragaria_iinumae,Fragaria_nilgerrensis,Fragaria_vesca,Fragaria_viridis,Fxa	0	0	1	2	0	0	0	1	0	0	0	0
Fragaria_bucharica,Fragaria_chinensis,Fragaria_iinumae,Fragaria_mandschurica,Fragaria_nipponica,Fragaria_nubicola,Fragaria_pentaphylla,Fragaria_vesca,Fragaria_viridis,Fxa	0	0	0	0	0	0	1	1	0	0	0	0
Athaliana_167_TAIR10,Fragaria_bucharica,Fragaria_chinensis,Fragaria_daltoniana,Fragaria_gracilis,Fragaria_hybr,Fragaria_iinumae,Fragaria_mandschurica,Fragaria_nipponica,Fragaria_nubicola,Fragaria_pentaphylla,Fragaria_vesca,Fragaria_viridis,Fxa,Mdomestica_196_v1	0	0	0	2	0	0	0	1	0	0	0	0
Fragaria_chinensis,Fragaria_gracilis,Fragaria_hybr,Fragaria_iinumae,Fragaria_mandschurica,Fragaria_nilgerrensis,Fragaria_nipponica,Fragaria_pentaphylla,Fragaria_vesca,Fragaria_viridis,Fxa	0	0	0	0	1	1	0	0	0	0	0	0
Fragaria_mandschurica,Fragaria_nilgerrensis,Fragaria_vesca,Fxa	0	0	1	3	0	1	1	2	0	0	1	2
Fragaria_nilgerrensis,Fragaria_nipponica,Fragaria_vesca,Fxa	0	0	1	1	3	4	2	3	0	0	0	0
Fragaria_bucharica,Fragaria_chinensis,Fragaria_gracilis,Fragaria_iinumae,Fragaria_nilgerrensis,Fragaria_vesca,Fragaria_viridis,Fxa	0	0	0	0	1	1	0	0	0	0	0	0
Fragaria_bucharica,Fragaria_daltoniana,Fragaria_gracilis,Fragaria_hybr,Fragaria_mandschurica,Fragaria_nilgerrensis,Fragaria_nipponica,Fragaria_nubicola,Fragaria_pentaphylla,Fragaria_vesca,Fragaria_viridis,Fxa	0	0	0	0	1	1	0	0	0	0	0	0
Fragaria_bucharica,Fragaria_mandschurica,Fragaria_nilgerrensis,Fragaria_nubicola,Fragaria_vesca,Fragaria_viridis,Fxa	0	0	0	0	1	1	0	0	0	0	0	0
Fragaria_viridis,Fxa,Mdomestica_196_v1	0	0	0	2	1	1	0	2	0	0	0	1
Fragaria_bucharica,Fragaria_gracilis,Fragaria_hybr,Fragaria_nilgerrensis,Fragaria_nipponica,Fragaria_pentaphylla,Fragaria_vesca,Fxa,Mdomestica_196_v1	0	0	0	0	1	1	0	0	0	0	0	0
Fragaria_chinensis,Fragaria_hybr,Fragaria_iinumae,Fragaria_nilgerrensis,Fragaria_pentaphylla,Fxa	0	0	0	1	0	1	0	1	0	1	0	0
Fragaria_chinensis,Fragaria_vesca,Fragaria_viridis,Fxa,Mdomestica_196_v1	0	0	1	1	0	0	0	0	0	0	0	0
Fragaria_bucharica,Fragaria_chinensis,Fragaria_hybr,Fragaria_mandschurica,Fragaria_nilgerrensis,Fragaria_nipponica,Fragaria_pentaphylla,Fragaria_vesca,Fragaria_viridis,Fxa	0	0	0	0	1	1	0	0	0	0	0	0
Fragaria_bucharica,Fragaria_gracilis,Fragaria_hybr,Fragaria_iinumae,Fragaria_nilgerrensis,Fragaria_nipponica,Fragaria_nubicola,Fragaria_vesca,Fragaria_viridis,Fxa	0	0	0	0	1	1	0	0	0	0	0	0
Fragaria_bucharica,Fragaria_nilgerrensis,Fragaria_nipponica,Fragaria_pentaphylla,Fxa,Mdomestica_196_v1	0	0	0	0	0	0	0	1	0	0	0	0
Fragaria_bucharica,Fragaria_gracilis,Fragaria_hybr,Fragaria_nilgerrensis,Fragaria_nubicola,Fragaria_pentaphylla,Fragaria_vesca,Fragaria_viridis,Fxa	0	0	1	1	0	0	0	0	0	0	0	0
Fragaria_bucharica,Fragaria_pentaphylla,Fragaria_vesca,Fxa	0	0	0	4	1	2	0	2	0	2	0	0
Fragaria_bucharica,Fragaria_chinensis,Fragaria_iinumae,Fragaria_nilgerrensis,Fragaria_nubicola,Fragaria_pentaphylla,Fragaria_vesca,Fragaria_viridis,Fxa	0	0	0	1	0	1	0	1	0	1	0	0
Fragaria_chinensis,Fragaria_daltoniana,Fragaria_gracilis,Fragaria_mandschurica,Fragaria_nipponica,Fragaria_vesca,Fxa	0	0	1	1	0	0	0	0	0	0	0	0
Athaliana_167_TAIR10,Fragaria_vesca,Fragaria_viridis,Fxa,Mdomestica_196_v1	0	0	0	0	0	0	0	0	0	1	0	0
Fragaria_bucharica,Fragaria_chinensis,Fragaria_gracilis,Fragaria_nilgerrensis,Fragaria_pentaphylla,Fragaria_vesca,Fragaria_viridis,Fxa	0	0	1	3	1	1	1	1	1	1	0	0
Fragaria_chinensis,Fragaria_gracilis,Fragaria_hybr,Fragaria_iinumae,Fragaria_nilgerrensis,Fragaria_nipponica,Fragaria_nubicola,Fragaria_pentaphylla,Fragaria_vesca,Fragaria_viridis,Fxa	0	0	0	0	0	0	0	1	0	0	0	0
Fragaria_mandschurica,Fragaria_nilgerrensis,Fragaria_viridis,Fxa	0	0	1	1	0	0	0	0	0	0	0	0
Fragaria_bucharica,Fragaria_gracilis,Fragaria_mandschurica,Fragaria_nilgerrensis,Fragaria_nubicola,Fragaria_pentaphylla,Fragaria_vesca,Fragaria_viridis,Fxa	0	2	0	1	0	1	0	0	0	0	0	0
Fragaria_bucharica,Fragaria_viridis,Fxa	0	20	2	9	0	8	3	10	0	2	0	1
Fragaria_bucharica,Fragaria_chinensis,Fragaria_gracilis,Fragaria_mandschurica,Fragaria_nilgerrensis,Fragaria_nipponica,Fragaria_pentaphylla,Fragaria_vesca,Fragaria_viridis,Fxa	0	0	0	1	0	1	0	2	0	0	0	0
Fragaria_chinensis,Fragaria_gracilis,Fragaria_iinumae,Fragaria_nipponica,Fragaria_pentaphylla,Fragaria_vesca,Fragaria_viridis,Fxa	0	0	0	0	1	1	0	0	0	0	0	0
Fragaria_chinensis,Fragaria_nubicola,Fragaria_pentaphylla,Fragaria_vesca,Fxa	0	2	0	0	0	1	0	0	0	0	0	0
Fragaria_iinumae,Fragaria_pentaphylla,Fragaria_viridis,Fxa	0	0	1	1	0	0	0	0	0	0	0	0
Fragaria_bucharica,Fragaria_iinumae,Fragaria_vesca,Fragaria_viridis,Fxa	0	0	0	2	0	0	0	1	0	0	0	0
Fragaria_chinensis,Fragaria_pentaphylla,Fragaria_vesca,Fxa	0	3	0	2	0	2	0	2	0	1	0	0
Fragaria_bucharica,Fragaria_nilgerrensis,Fragaria_pentaphylla,Fragaria_vesca,Fxa	0	0	0	3	0	1	0	0	0	0	0	0
Fragaria_hybr,Fragaria_nilgerrensis,Fragaria_nipponica,Fragaria_vesca,Fragaria_viridis,Fxa	0	0	0	0	0	0	0	1	0	0	0	0
Fragaria_bucharica,Fragaria_chinensis,Fragaria_daltoniana,Fragaria_hybr,Fragaria_iinumae,Fragaria_nilgerrensis,Fragaria_nipponica,Fragaria_nubicola,Fragaria_vesca,Fragaria_viridis,Fxa	0	0	1	1	0	0	0	0	0	0	0	0
Fragaria_bucharica,Fragaria_chinensis,Fragaria_hybr,Fragaria_mandschurica,Fragaria_nilgerrensis,Fragaria_nipponica,Fragaria_nubicola,Fragaria_pentaphylla,Fragaria_vesca,Fxa	0	0	1	1	0	0	1	1	1	1	0	0
Fragaria_chinensis,Fragaria_hybr,Fragaria_nilgerrensis,Fragaria_nipponica,Fragaria_vesca,Fragaria_viridis,Fxa	0	0	0	0	1	1	0	0	0	0	0	0
Fragaria_nipponica,Fragaria_nubicola,Fragaria_vesca,Fragaria_viridis,Fxa	0	0	3	3	1	1	1	1	0	0	0	0
Fragaria_bucharica,Fragaria_gracilis,Fragaria_nubicola,Fragaria_pentaphylla,Fragaria_vesca,Fxa	0	0	0	1	0	1	0	0	0	0	0	0
Fragaria_daltoniana,Fragaria_gracilis,Fragaria_hybr,Fragaria_iinumae,Fragaria_nilgerrensis,Fragaria_nipponica,Fragaria_vesca,Fxa	0	0	0	0	1	1	0	0	0	0	0	0
Fragaria_chinensis,Fragaria_gracilis,Fragaria_nipponica,Fxa	0	2	0	1	0	0	0	0	0	0	0	0
Fragaria_iinumae,Fragaria_nipponica,Fragaria_vesca,Fragaria_viridis,Fxa	0	2	2	3	0	1	0	1	0	1	0	0
Fragaria_bucharica,Fragaria_chinensis,Fragaria_daltoniana,Fragaria_hybr,Fragaria_iinumae,Fragaria_nilgerrensis,Fragaria_nipponica,Fragaria_pentaphylla,Fragaria_vesca,Fragaria_viridis,Fxa	0	0	0	1	1	2	1	2	0	0	1	1
Fragaria_chinensis,Fragaria_hybr,Fragaria_nubicola,Fragaria_pentaphylla,Fragaria_vesca,Fxa	0	3	0	1	0	0	0	1	0	0	0	0
Fragaria_bucharica,Fragaria_nipponica,Fragaria_nubicola,Fragaria_pentaphylla,Fragaria_vesca,Fxa	0	0	0	0	1	1	0	0	0	0	0	0
Fragaria_bucharica,Fragaria_hybr,Fragaria_mandschurica,Fragaria_nilgerrensis,Fragaria_nubicola,Fragaria_pentaphylla,Fragaria_vesca,Fxa	0	0	1	1	0	0	0	0	0	0	0	0
Fragaria_chinensis,Fragaria_daltoniana,Fragaria_gracilis,Fragaria_hybr,Fragaria_nilgerrensis,Fragaria_nipponica,Fragaria_pentaphylla,Fragaria_vesca,Fragaria_viridis,Fxa	0	0	0	0	0	0	0	1	0	1	0	0
Fragaria_bucharica,Fragaria_chinensis,Fragaria_gracilis,Fragaria_hybr,Fragaria_mandschurica,Fragaria_nilgerrensis,Fragaria_nipponica,Fragaria_nubicola,Fragaria_pentaphylla,Fragaria_vesca,Fragaria_viridis,Fxa,Mdomestica_196_v1	0	0	0	0	0	0	1	1	1	1	0	0
Fragaria_bucharica,Fragaria_chinensis,Fragaria_daltoniana,Fragaria_gracilis,Fragaria_hybr,Fragaria_mandschurica,Fragaria_nipponica,Fragaria_nubicola,Fragaria_pentaphylla,Fragaria_vesca,Fragaria_viridis,Fxa	0	0	0	0	0	0	1	1	0	0	0	0
Fragaria_bucharica,Fragaria_chinensis,Fragaria_daltoniana,Fragaria_gracilis,Fragaria_hybr,Fragaria_iinumae,Fragaria_nilgerrensis,Fragaria_nipponica,Fragaria_nubicola,Fragaria_vesca,Fragaria_viridis,Fxa,Mdomestica_196_v1	0	0	0	2	0	0	0	0	0	0	0	0
Fragaria_gracilis,Fragaria_nilgerrensis,Fragaria_nipponica,Fragaria_pentaphylla,Fragaria_vesca,Fragaria_viridis,Fxa	0	0	0	1	1	1	0	0	0	0	0	0
Fragaria_bucharica,Fragaria_chinensis,Fragaria_gracilis,Fragaria_hybr,Fragaria_iinumae,Fragaria_nilgerrensis,Fragaria_nubicola,Fragaria_pentaphylla,Fragaria_vesca,Fxa	0	0	0	0	1	1	0	0	0	0	0	0
Fragaria_bucharica,Fragaria_nilgerrensis,Fragaria_nipponica,Fragaria_nubicola,Fragaria_vesca,Fragaria_viridis,Fxa	0	0	1	1	0	0	0	0	0	0	0	0
Fragaria_gracilis,Fragaria_iinumae,Fragaria_nilgerrensis,Fragaria_vesca,Fxa	0	0	0	0	0	1	0	0	0	0	0	0
Fragaria_bucharica,Fragaria_chinensis,Fragaria_iinumae,Fragaria_mandschurica,Fragaria_nilgerrensis,Fragaria_nipponica,Fragaria_pentaphylla,Fragaria_vesca,Fragaria_viridis,Fxa	0	0	0	0	0	0	1	1	0	0	0	0
Fragaria_chinensis,Fragaria_hybr,Fragaria_nilgerrensis,Fragaria_pentaphylla,Fragaria_vesca,Fxa	0	0	0	0	1	1	0	0	0	0	0	0
Fragaria_bucharica,Fragaria_hybr,Fxa,Mdomestica_196_v1	0	0	0	2	0	0	0	0	0	0	0	0
Fragaria_bucharica,Fragaria_chinensis,Fragaria_daltoniana,Fragaria_iinumae,Fragaria_nilgerrensis,Fragaria_nubicola,Fragaria_pentaphylla,Fragaria_vesca,Fxa	0	0	0	0	0	0	0	1	0	1	0	0
Fragaria_hybr,Fragaria_pentaphylla,Fragaria_vesca,Fragaria_viridis,Fxa	0	0	0	0	1	1	0	0	0	0	0	0
Fragaria_chinensis,Fragaria_nilgerrensis,Fragaria_nubicola,Fragaria_vesca,Fxa	0	0	0	0	2	2	0	0	0	0	0	0
Fragaria_daltoniana,Fragaria_viridis,Fxa	0	0	1	1	1	1	1	1	1	1	0	0
Fragaria_bucharica,Fragaria_iinumae,Fragaria_viridis,Fxa	0	0	1	1	1	1	1	1	1	1	0	0
Fragaria_chinensis,Fragaria_gracilis,Fragaria_iinumae,Fragaria_nilgerrensis,Fragaria_nipponica,Fragaria_pentaphylla,Fxa	0	0	0	0	1	1	0	0	0	0	0	0
Fragaria_chinensis,Fragaria_mandschurica,Fragaria_nubicola,Fragaria_vesca,Fragaria_viridis,Fxa	0	0	0	0	1	1	1	1	0	0	1	1
Fragaria_gracilis,Fragaria_nilgerrensis,Fragaria_pentaphylla,Fragaria_viridis,Fxa	0	0	0	1	0	0	0	0	0	0	0	0
Fragaria_bucharica,Fragaria_gracilis,Fragaria_nilgerrensis,Fragaria_viridis,Fxa	0	2	0	2	0	0	0	1	0	1	0	0
Fragaria_chinensis,Fragaria_gracilis,Fragaria_nilgerrensis,Fragaria_vesca,Fragaria_viridis,Fxa,Mdomestica_196_v1	0	0	0	0	1	1	0	0	0	0	0	0
Fragaria_bucharica,Fragaria_chinensis,Fragaria_daltoniana,Fragaria_gracilis,Fragaria_hybr,Fragaria_nilgerrensis,Fragaria_nipponica,Fragaria_nubicola,Fragaria_pentaphylla,Fragaria_vesca,Fragaria_viridis,Fxa	0	0	0	2	0	0	0	3	0	1	0	0
Fragaria_chinensis,Fragaria_gracilis,Fragaria_hybr,Fragaria_nilgerrensis,Fragaria_nipponica,Fragaria_vesca,Fragaria_viridis,Fxa	0	0	1	1	0	0	0	0	0	0	0	0
Fragaria_iinumae,Fragaria_mandschurica,Fragaria_pentaphylla,Fragaria_vesca,Fragaria_viridis,Fxa	0	0	0	1	0	0	0	0	0	0	0	0
Fragaria_mandschurica,Fragaria_nilgerrensis,Fxa,Mdomestica_196_v1	0	0	1	1	0	0	0	0	0	0	0	0
Fragaria_gracilis,Fragaria_mandschurica,Fragaria_nilgerrensis,Fragaria_nipponica,Fragaria_nubicola,Fragaria_pentaphylla,Fragaria_vesca,Fragaria_viridis,Fxa	0	0	0	0	0	0	1	1	0	0	0	0
Fragaria_bucharica,Fragaria_gracilis,Fragaria_hybr,Fragaria_iinumae,Fragaria_nipponica,Fragaria_vesca,Fragaria_viridis,Fxa	0	0	1	1	0	0	0	0	0	0	0	0
Athaliana_167_TAIR10,Fragaria_nilgerrensis,Fragaria_nipponica,Fragaria_vesca,Fxa	0	0	0	1	0	0	0	1	0	0	0	0
Fragaria_mandschurica,Fragaria_nipponica,Fragaria_viridis,Fxa	0	0	0	0	0	0	1	1	0	0	0	0
Fragaria_bucharica,Fragaria_chinensis,Fragaria_daltoniana,Fragaria_gracilis,Fragaria_hybr,Fragaria_nilgerrensis,Fragaria_nipponica,Fragaria_nubicola,Fragaria_vesca,Fragaria_viridis,Fxa	0	2	0	1	0	1	0	1	0	1	0	0
Fragaria_bucharica,Fragaria_gracilis,Fragaria_nilgerrensis,Fragaria_vesca,Fxa	0	0	0	0	0	0	0	3	0	0	0	0
Fragaria_chinensis,Fragaria_gracilis,Fragaria_nilgerrensis,Fragaria_vesca,Fragaria_viridis,Fxa	0	0	1	1	0	0	0	0	0	0	0	0
Fragaria_iinumae,Fragaria_mandschurica,Fragaria_nipponica,Fragaria_vesca,Fragaria_viridis,Fxa	0	0	0	0	1	1	0	0	0	0	0	0
Fragaria_bucharica,Fragaria_chinensis,Fragaria_daltoniana,Fragaria_nubicola,Fragaria_pentaphylla,Fragaria_vesca,Fxa	0	0	0	0	1	1	0	0	0	0	0	0
Fragaria_bucharica,Fragaria_chinensis,Fragaria_hybr,Fragaria_iinumae,Fragaria_mandschurica,Fragaria_nilgerrensis,Fragaria_nipponica,Fragaria_nubicola,Fragaria_pentaphylla,Fragaria_vesca,Fragaria_viridis,Fxa,Mdomestica_196_v1	0	0	0	0	0	1	0	0	0	0	0	0
Fragaria_bucharica,Fragaria_mandschurica,Fxa	0	0	0	1	0	0	0	0	0	0	0	0
Fragaria_hybr,Fragaria_nipponica,Fragaria_nubicola,Fragaria_pentaphylla,Fragaria_vesca,Fragaria_viridis,Fxa	0	0	0	0	1	1	0	0	0	0	0	0
Fragaria_bucharica,Fragaria_chinensis,Fragaria_gracilis,Fragaria_nilgerrensis,Fragaria_nubicola,Fragaria_pentaphylla,Fragaria_vesca,Fxa	0	0	0	0	0	1	0	0	0	0	0	0
Fragaria_nipponica,Fragaria_vesca,Fragaria_viridis,Fxa,Mdomestica_196_v1	0	0	0	0	2	2	1	1	0	0	0	0
Fragaria_bucharica,Fragaria_chinensis,Fragaria_gracilis,Fragaria_hybr,Fragaria_nipponica,Fragaria_nubicola,Fragaria_vesca,Fragaria_viridis,Fxa	0	0	0	0	1	1	0	0	0	0	0	0
Fragaria_chinensis,Fragaria_daltoniana,Fragaria_nubicola,Fragaria_vesca,Fragaria_viridis,Fxa	0	0	0	0	1	1	0	0	0	0	0	0
Fragaria_chinensis,Fragaria_hybr,Fragaria_mandschurica,Fragaria_nilgerrensis,Fragaria_nipponica,Fragaria_pentaphylla,Fragaria_vesca,Fragaria_viridis,Fxa	0	0	0	1	0	0	0	1	0	0	0	0
Fragaria_bucharica,Fragaria_chinensis,Fragaria_gracilis,Fragaria_mandschurica,Fragaria_nilgerrensis,Fragaria_nubicola,Fragaria_pentaphylla,Fragaria_vesca,Fxa	0	0	0	1	0	0	0	1	0	0	0	0
Fragaria_bucharica,Fragaria_gracilis,Fragaria_vesca,Fxa	0	0	1	1	0	0	2	2	0	0	0	0
Fragaria_gracilis,Fragaria_hybr,Fragaria_nipponica,Fragaria_pentaphylla,Fragaria_vesca,Fragaria_viridis,Fxa	0	0	0	0	1	1	0	0	0	0	0	0
Fragaria_chinensis,Fragaria_daltoniana,Fragaria_hybr,Fragaria_pentaphylla,Fragaria_vesca,Fragaria_viridis,Fxa	0	0	0	1	0	0	0	2	0	1	0	0
Fragaria_bucharica,Fragaria_chinensis,Fragaria_hybr,Fragaria_nipponica,Fragaria_pentaphylla,Fxa	0	0	1	1	0	0	0	0	0	0	0	0
Fragaria_daltoniana,Fragaria_hybr,Fragaria_nilgerrensis,Fragaria_nipponica,Fragaria_vesca,Fragaria_viridis,Fxa	0	0	0	0	1	1	0	0	0	0	0	0
Fragaria_bucharica,Fragaria_chinensis,Fragaria_gracilis,Fragaria_nilgerrensis,Fragaria_nubicola,Fragaria_vesca,Fxa	0	0	0	1	0	1	0	1	0	0	0	1
Fragaria_mandschurica,Fragaria_pentaphylla,Fragaria_vesca,Fxa,Mdomestica_196_v1	0	0	0	1	0	0	0	0	0	0	0	0
Fragaria_chinensis,Fragaria_nipponica,Fragaria_vesca,Fragaria_viridis,Fxa	0	0	0	0	1	1	0	0	0	0	0	0
Fragaria_bucharica,Fragaria_hybr,Fragaria_nipponica,Fragaria_vesca,Fragaria_viridis,Fxa	0	4	0	2	1	5	2	4	0	0	0	2
Fragaria_nilgerrensis,Fragaria_nipponica,Fragaria_pentaphylla,Fragaria_vesca,Fragaria_viridis,Fxa	0	0	1	3	0	0	0	0	0	0	0	0
Fragaria_bucharica,Fragaria_daltoniana,Fragaria_gracilis,Fragaria_hybr,Fragaria_mandschurica,Fragaria_nilgerrensis,Fragaria_nubicola,Fragaria_pentaphylla,Fragaria_vesca,Fxa	0	0	0	1	0	0	0	2	0	1	0	0
Fragaria_bucharica,Fragaria_chinensis,Fragaria_daltoniana,Fragaria_hybr,Fragaria_nilgerrensis,Fragaria_nipponica,Fragaria_vesca,Fragaria_viridis,Fxa	0	0	1	1	0	0	2	2	1	1	0	0
Fragaria_daltoniana,Fragaria_nilgerrensis,Fragaria_pentaphylla,Fragaria_vesca,Fragaria_viridis,Fxa	0	0	0	0	1	1	0	0	0	0	0	0
Fragaria_daltoniana,Fragaria_mandschurica,Fragaria_nilgerrensis,Fragaria_pentaphylla,Fragaria_vesca,Fxa	0	2	0	0	0	0	0	1	0	0	0	1
Fragaria_bucharica,Fragaria_chinensis,Fragaria_gracilis,Fragaria_nilgerrensis,Fragaria_nipponica,Fragaria_nubicola,Fragaria_vesca,Fragaria_viridis,Fxa	0	0	0	1	0	0	0	1	0	1	0	0
Fragaria_iinumae,Fragaria_mandschurica,Fragaria_nilgerrensis,Fragaria_nipponica,Fragaria_vesca,Fragaria_viridis,Fxa	0	0	0	0	0	1	0	1	0	0	0	0
Fragaria_bucharica,Fragaria_gracilis,Fragaria_nilgerrensis,Fragaria_pentaphylla,Fragaria_vesca,Fragaria_viridis,Fxa	0	0	0	0	0	0	1	1	0	0	0	0
Fragaria_chinensis,Fragaria_nipponica,Fragaria_nubicola,Fragaria_vesca,Fxa	0	0	1	2	0	1	0	1	0	0	0	0
Fragaria_hybr,Fragaria_nilgerrensis,Fragaria_nipponica,Fragaria_vesca,Fxa	0	0	1	1	0	0	0	0	0	0	0	0
Fragaria_bucharica,Fragaria_hybr,Fragaria_nilgerrensis,Fragaria_nipponica,Fragaria_pentaphylla,Fragaria_vesca,Fxa	0	0	0	1	0	1	0	1	0	1	0	0
Fragaria_gracilis,Fragaria_iinumae,Fragaria_nipponica,Fragaria_nubicola,Fragaria_vesca,Fragaria_viridis,Fxa	0	0	1	1	0	0	1	1	1	1	0	0
Fragaria_chinensis,Fragaria_nipponica,Fragaria_vesca,Fxa	0	0	1	2	1	3	1	2	0	0	0	0
Fragaria_bucharica,Fragaria_chinensis,Fragaria_daltoniana,Fragaria_gracilis,Fragaria_hybr,Fragaria_iinumae,Fragaria_mandschurica,Fragaria_nilgerrensis,Fragaria_nipponica,Fragaria_pentaphylla,Fragaria_vesca,Fragaria_viridis,Fxa,Mdomestica_196_v1	0	0	0	1	0	1	0	0	0	0	0	0
Fragaria_bucharica,Fragaria_mandschurica,Fragaria_nubicola,Fragaria_pentaphylla,Fragaria_vesca,Fragaria_viridis,Fxa	0	0	1	2	0	1	1	1	1	1	0	0
Fragaria_chinensis,Fragaria_nilgerrensis,Fragaria_nipponica,Fragaria_pentaphylla,Fragaria_vesca,Fxa	0	2	0	0	0	0	0	0	0	0	0	0
Fragaria_chinensis,Fragaria_gracilis,Fragaria_hybr,Fragaria_iinumae,Fragaria_mandschurica,Fragaria_nipponica,Fragaria_pentaphylla,Fragaria_vesca,Fragaria_viridis,Fxa	0	0	0	0	1	3	0	1	0	0	0	0
Fragaria_daltoniana,Fragaria_nilgerrensis,Fragaria_nipponica,Fragaria_pentaphylla,Fragaria_vesca,Fxa	0	0	1	1	0	0	0	0	0	0	0	0
Fragaria_bucharica,Fragaria_chinensis,Fragaria_gracilis,Fragaria_hybr,Fragaria_iinumae,Fragaria_nilgerrensis,Fragaria_nipponica,Fragaria_vesca,Fragaria_viridis,Fxa	0	0	0	0	1	1	0	0	0	0	0	0
Fragaria_chinensis,Fragaria_gracilis,Fragaria_nilgerrensis,Fragaria_nipponica,Fragaria_nubicola,Fragaria_pentaphylla,Fragaria_vesca,Fragaria_viridis,Fxa	0	0	1	3	1	1	0	1	0	1	0	0
Fragaria_bucharica,Fragaria_chinensis,Fragaria_daltoniana,Fragaria_hybr,Fragaria_iinumae,Fragaria_mandschurica,Fragaria_nilgerrensis,Fragaria_nipponica,Fragaria_nubicola,Fragaria_pentaphylla,Fragaria_vesca,Fragaria_viridis,Fxa	0	0	0	1	0	1	0	1	0	0	0	1
Fragaria_bucharica,Fragaria_nilgerrensis,Fragaria_nubicola,Fxa	0	0	0	1	0	0	1	1	0	0	0	0
Fragaria_bucharica,Fragaria_daltoniana,Fragaria_hybr,Fragaria_iinumae,Fragaria_nipponica,Fragaria_vesca,Fragaria_viridis,Fxa	0	0	1	2	0	0	1	1	1	1	0	0
Fragaria_bucharica,Fragaria_chinensis,Fragaria_nipponica,Fragaria_vesca,Fragaria_viridis,Fxa	0	0	1	2	0	1	1	1	0	0	0	0
Fragaria_iinumae,Fragaria_nipponica,Fragaria_nubicola,Fxa	0	0	1	1	0	0	0	0	0	0	0	0
Athaliana_167_TAIR10,Fragaria_daltoniana,Fragaria_hybr,Fragaria_iinumae,Fragaria_nilgerrensis,Fragaria_nipponica,Fragaria_vesca,Fragaria_viridis,Fxa,Mdomestica_196_v1	0	0	0	0	0	1	0	0	0	0	0	0
Fragaria_bucharica,Fragaria_chinensis,Fragaria_daltoniana,Fragaria_nilgerrensis,Fragaria_nipponica,Fragaria_pentaphylla,Fragaria_vesca,Fragaria_viridis,Fxa	0	0	0	1	0	1	0	1	0	0	0	0
Fragaria_bucharica,Fragaria_chinensis,Fragaria_gracilis,Fragaria_mandschurica,Fragaria_nubicola,Fragaria_pentaphylla,Fragaria_vesca,Fragaria_viridis,Fxa,Mdomestica_196_v1	0	0	0	0	0	0	0	2	0	0	0	1
Athaliana_167_TAIR10,Fragaria_bucharica,Fragaria_daltoniana,Fragaria_iinumae,Fragaria_mandschurica,Fragaria_nilgerrensis,Fragaria_vesca,Fxa,Mdomestica_196_v1	0	0	0	0	0	1	0	1	0	0	0	0
Fragaria_bucharica,Fragaria_iinumae,Fragaria_nilgerrensis,Fragaria_nipponica,Fragaria_vesca,Fxa	0	0	0	0	1	2	0	1	0	0	0	0
Fragaria_bucharica,Fragaria_daltoniana,Fragaria_nipponica,Fragaria_pentaphylla,Fragaria_vesca,Fragaria_viridis,Fxa	0	0	0	2	0	0	0	0	0	0	0	0
Fragaria_bucharica,Fragaria_chinensis,Fragaria_daltoniana,Fragaria_hybr,Fragaria_iinumae,Fragaria_nilgerrensis,Fragaria_nubicola,Fragaria_pentaphylla,Fragaria_vesca,Fragaria_viridis,Fxa	0	0	0	0	1	1	0	0	0	0	0	0
Fragaria_iinumae,Fragaria_nipponica,Fragaria_pentaphylla,Fragaria_vesca,Fragaria_viridis,Fxa	0	0	1	1	0	0	0	0	0	0	0	0
Fragaria_bucharica,Fragaria_daltoniana,Fragaria_nilgerrensis,Fragaria_vesca,Fragaria_viridis,Fxa,Mdomestica_196_v1	0	0	0	0	1	1	0	0	0	0	0	0
Fragaria_bucharica,Fragaria_chinensis,Fragaria_mandschurica,Fragaria_nilgerrensis,Fragaria_pentaphylla,Fragaria_vesca,Fxa	0	0	1	1	0	0	0	0	0	0	0	0
Fragaria_bucharica,Fragaria_chinensis,Fragaria_iinumae,Fragaria_mandschurica,Fragaria_nilgerrensis,Fragaria_nubicola,Fragaria_vesca,Fragaria_viridis,Fxa	0	0	1	1	0	0	1	1	1	1	0	0
Fragaria_nilgerrensis,Fragaria_nipponica,Fragaria_nubicola,Fragaria_pentaphylla,Fragaria_vesca,Fragaria_viridis,Fxa	0	0	0	2	0	6	0	1	0	1	0	0
Fragaria_bucharica,Fragaria_daltoniana,Fragaria_nipponica,Fragaria_vesca,Fxa	0	0	0	0	2	2	1	1	0	0	1	1
Fragaria_bucharica,Fragaria_chinensis,Fragaria_gracilis,Fragaria_iinumae,Fragaria_mandschurica,Fragaria_nilgerrensis,Fragaria_nipponica,Fragaria_pentaphylla,Fragaria_vesca,Fragaria_viridis,Fxa	0	0	0	1	1	1	2	3	0	0	2	2
Fragaria_mandschurica,Fragaria_nilgerrensis,Fragaria_pentaphylla,Fragaria_vesca,Fxa,Mdomestica_196_v1	0	0	0	0	0	1	0	0	0	0	0	0
Fragaria_bucharica,Fragaria_chinensis,Fragaria_mandschurica,Fragaria_pentaphylla,Fragaria_vesca,Fragaria_viridis,Fxa	0	0	0	0	1	1	1	1	0	0	1	1
Fragaria_bucharica,Fragaria_chinensis,Fragaria_gracilis,Fragaria_hybr,Fragaria_nilgerrensis,Fragaria_pentaphylla,Fragaria_vesca,Fragaria_viridis,Fxa,Mdomestica_196_v1	0	0	1	1	0	0	0	0	0	0	0	0
Fragaria_chinensis,Fragaria_daltoniana,Fragaria_gracilis,Fragaria_hybr,Fragaria_nipponica,Fragaria_vesca,Fragaria_viridis,Fxa	0	0	0	0	0	0	1	1	0	0	0	0
Fragaria_daltoniana,Fragaria_nilgerrensis,Fragaria_vesca,Fragaria_viridis,Fxa	0	0	0	3	0	1	0	1	0	0	0	0
Fragaria_bucharica,Fragaria_chinensis,Fragaria_gracilis,Fragaria_hybr,Fragaria_nilgerrensis,Fragaria_nipponica,Fragaria_pentaphylla,Fragaria_vesca,Fragaria_viridis,Fxa,Mdomestica_196_v1	0	0	0	0	0	1	0	0	0	0	0	0
Fragaria_bucharica,Fragaria_chinensis,Fragaria_iinumae,Fragaria_pentaphylla,Fragaria_vesca,Fxa	0	0	0	0	1	1	0	0	0	0	0	0
Fragaria_daltoniana,Fragaria_nipponica,Fragaria_vesca,Fxa	0	0	1	1	1	1	1	1	1	1	0	0
Fragaria_gracilis,Fragaria_iinumae,Fragaria_mandschurica,Fragaria_nipponica,Fragaria_nubicola,Fragaria_vesca,Fxa	0	0	0	0	0	0	1	1	0	0	0	0
Athaliana_167_TAIR10,Fragaria_daltoniana,Fragaria_iinumae,Fragaria_nilgerrensis,Fragaria_vesca,Fxa,Mdomestica_196_v1	0	0	0	0	0	0	0	1	0	0	0	0
Fragaria_daltoniana,Fragaria_gracilis,Fragaria_iinumae,Fragaria_nipponica,Fragaria_pentaphylla,Fragaria_vesca,Fragaria_viridis,Fxa	0	0	0	0	0	1	0	2	0	0	0	1
Fragaria_mandschurica,Fragaria_nipponica,Fxa	0	0	0	0	1	1	0	0	0	0	0	0
Fragaria_chinensis,Fragaria_nilgerrensis,Fragaria_nipponica,Fragaria_nubicola,Fragaria_pentaphylla,Fragaria_vesca,Fragaria_viridis,Fxa	0	0	0	0	0	0	1	1	0	0	0	0
Fragaria_gracilis,Fragaria_nipponica,Fragaria_nubicola,Fragaria_vesca,Fragaria_viridis,Fxa	0	0	1	1	0	0	1	1	1	1	0	0
Fragaria_bucharica,Fragaria_mandschurica,Fragaria_pentaphylla,Fragaria_vesca,Fxa	0	0	1	1	1	1	1	2	0	0	0	1
Fragaria_bucharica,Fragaria_gracilis,Fragaria_mandschurica,Fragaria_nilgerrensis,Fragaria_pentaphylla,Fragaria_vesca,Fragaria_viridis,Fxa	0	0	0	0	0	0	0	1	0	0	0	0
Fragaria_iinumae,Fragaria_nilgerrensis,Fxa	0	0	1	2	0	1	0	0	0	0	0	0
Fragaria_mandschurica,Fragaria_nilgerrensis,Fragaria_nipponica,Fragaria_vesca,Fragaria_viridis,Fxa	0	0	0	2	0	2	0	1	0	1	0	0
Fragaria_bucharica,Fragaria_mandschurica,Fragaria_nilgerrensis,Fragaria_pentaphylla,Fragaria_vesca,Fragaria_viridis,Fxa	0	0	0	0	0	1	0	1	0	0	0	0
Fragaria_daltoniana,Fragaria_nubicola,Fragaria_vesca,Fragaria_viridis,Fxa	0	0	1	3	0	0	0	1	0	1	0	0
Fragaria_chinensis,Fragaria_daltoniana,Fragaria_nipponica,Fxa	0	0	1	1	0	0	0	0	0	0	0	0
Fragaria_bucharica,Fragaria_chinensis,Fragaria_hybr,Fragaria_vesca,Fxa	0	0	0	0	1	1	2	2	0	0	1	1
Fragaria_nubicola,Fragaria_vesca,Fxa	0	12	5	8	3	5	1	2	0	0	0	0
Fragaria_gracilis,Fragaria_hybr,Fragaria_nilgerrensis,Fragaria_viridis,Fxa	0	0	1	1	0	0	0	0	0	0	0	0
Fragaria_bucharica,Fragaria_hybr,Fragaria_mandschurica,Fragaria_pentaphylla,Fragaria_vesca,Fxa	0	0	1	1	0	0	1	1	1	1	0	0
Fragaria_bucharica,Fragaria_chinensis,Fragaria_gracilis,Fragaria_iinumae,Fragaria_mandschurica,Fragaria_nilgerrensis,Fragaria_nipponica,Fragaria_nubicola,Fragaria_pentaphylla,Fragaria_vesca,Fragaria_viridis,Fxa,Mdomestica_196_v1	0	0	0	0	0	0	1	1	0	0	0	0
Fragaria_bucharica,Fragaria_iinumae,Fragaria_mandschurica,Fragaria_nilgerrensis,Fragaria_nubicola,Fragaria_pentaphylla,Fragaria_vesca,Fragaria_viridis,Fxa	0	0	0	0	1	1	1	1	0	0	0	0
Fragaria_chinensis,Fragaria_nilgerrensis,Fragaria_nipponica,Fragaria_nubicola,Fragaria_vesca,Fragaria_viridis,Fxa	0	0	0	0	0	0	0	1	0	0	0	0
Fragaria_bucharica,Fragaria_mandschurica,Fragaria_nilgerrensis,Fragaria_nubicola,Fragaria_vesca,Fxa	0	0	0	2	0	0	0	0	0	0	0	0
Fragaria_gracilis,Fragaria_hybr,Fragaria_iinumae,Fragaria_mandschurica,Fragaria_nilgerrensis,Fragaria_nipponica,Fragaria_nubicola,Fragaria_vesca,Fragaria_viridis,Fxa,Mdomestica_196_v1	0	0	0	3	0	0	0	1	0	1	0	0
Fragaria_nilgerrensis,Fragaria_pentaphylla,Fragaria_vesca,Fxa	0	9	0	1	1	5	0	2	0	1	0	0
Athaliana_167_TAIR10,Fragaria_bucharica,Fragaria_chinensis,Fragaria_daltoniana,Fragaria_gracilis,Fragaria_hybr,Fragaria_iinumae,Fragaria_mandschurica,Fragaria_nilgerrensis,Fragaria_nipponica,Fragaria_nubicola,Fragaria_pentaphylla,Fragaria_vesca,Fragaria_viridis,Fxa,Mdomestica_196_v1	0	0	0	0	0	0	1	2	1	2	0	0
Fragaria_chinensis,Fragaria_nipponica,Fxa	0	0	0	0	1	1	0	0	0	0	0	0
Fragaria_bucharica,Fragaria_mandschurica,Fragaria_nilgerrensis,Fragaria_nipponica,Fragaria_nubicola,Fragaria_vesca,Fragaria_viridis,Fxa	0	0	0	0	0	1	0	1	0	0	0	1
Fragaria_bucharica,Fragaria_daltoniana,Fragaria_gracilis,Fragaria_hybr,Fragaria_iinumae,Fragaria_mandschurica,Fragaria_nilgerrensis,Fragaria_nipponica,Fragaria_nubicola,Fragaria_pentaphylla,Fragaria_vesca,Fragaria_viridis,Fxa,Mdomestica_196_v1	0	0	1	1	0	0	0	0	0	0	0	0
Fragaria_bucharica,Fragaria_chinensis,Fragaria_hybr,Fragaria_iinumae,Fragaria_mandschurica,Fragaria_nilgerrensis,Fragaria_pentaphylla,Fragaria_vesca,Fragaria_viridis,Fxa	0	0	0	0	1	1	1	1	0	0	1	1
Fragaria_bucharica,Fragaria_mandschurica,Fragaria_nilgerrensis,Fragaria_nubicola,Fragaria_pentaphylla,Fragaria_vesca,Fragaria_viridis,Fxa	0	0	0	3	0	0	0	0	0	0	0	0
Fragaria_gracilis,Fragaria_nilgerrensis,Fragaria_vesca,Fragaria_viridis,Fxa	0	0	0	1	0	1	0	0	0	0	0	0
Athaliana_167_TAIR10,Fragaria_bucharica,Fragaria_chinensis,Fragaria_hybr,Fragaria_iinumae,Fragaria_nilgerrensis,Fragaria_nipponica,Fragaria_nubicola,Fragaria_pentaphylla,Fragaria_vesca,Fragaria_viridis,Fxa,Mdomestica_196_v1	0	0	0	0	1	1	0	0	0	0	0	0
Fragaria_gracilis,Fragaria_nilgerrensis,Fragaria_pentaphylla,Fxa	0	0	0	0	0	0	1	1	0	0	0	0
Fragaria_bucharica,Fragaria_daltoniana,Fragaria_hybr,Fragaria_nipponica,Fragaria_vesca,Fragaria_viridis,Fxa	0	0	1	1	0	0	0	0	0	0	0	0
Fragaria_daltoniana,Fragaria_nilgerrensis,Fragaria_nubicola,Fragaria_viridis,Fxa	0	0	0	0	0	0	1	1	0	0	0	0
Fragaria_mandschurica,Fragaria_nilgerrensis,Fragaria_nubicola,Fragaria_pentaphylla,Fxa	0	0	0	0	0	0	0	2	0	0	0	0
Fragaria_bucharica,Fragaria_nipponica,Fragaria_nubicola,Fragaria_vesca,Fragaria_viridis,Fxa	0	0	1	1	1	1	0	0	0	0	0	0
Fragaria_chinensis,Fragaria_nilgerrensis,Fragaria_vesca,Fragaria_viridis,Fxa	0	0	0	0	1	1	0	0	0	0	0	0
Fragaria_bucharica,Fragaria_gracilis,Fragaria_hybr,Fragaria_nilgerrensis,Fragaria_vesca,Fragaria_viridis,Fxa	0	0	0	1	0	0	0	0	0	0	0	0
Fragaria_iinumae,Fragaria_nilgerrensis,Fragaria_pentaphylla,Fragaria_vesca,Fragaria_viridis,Fxa	0	0	0	1	0	0	0	0	0	0	0	0
Fragaria_bucharica,Fragaria_gracilis,Fragaria_mandschurica,Fragaria_nilgerrensis,Fragaria_nubicola,Fragaria_vesca,Fragaria_viridis,Fxa	0	0	0	2	0	2	0	5	0	1	0	2
Fragaria_gracilis,Fragaria_iinumae,Fragaria_mandschurica,Fragaria_nilgerrensis,Fragaria_vesca,Fragaria_viridis,Fxa	0	0	0	1	0	1	0	0	0	0	0	0
Fragaria_hybr,Fragaria_iinumae,Fragaria_mandschurica,Fragaria_nipponica,Fragaria_vesca,Fragaria_viridis,Fxa	0	0	1	1	0	0	0	0	0	0	0	0
Fragaria_chinensis,Fragaria_gracilis,Fragaria_hybr,Fragaria_nipponica,Fragaria_pentaphylla,Fragaria_viridis,Fxa	0	0	0	0	0	0	0	2	0	0	0	0
Fragaria_hybr,Fragaria_iinumae,Fragaria_nipponica,Fragaria_vesca,Fxa	0	0	1	1	1	1	0	0	0	0	0	0
Fragaria_bucharica,Fragaria_daltoniana,Fragaria_hybr,Fragaria_nipponica,Fragaria_vesca,Fxa	0	0	1	3	0	0	1	2	1	2	0	0
Fragaria_bucharica,Fragaria_iinumae,Fragaria_nipponica,Fragaria_vesca,Fragaria_viridis,Fxa	0	0	0	0	0	0	1	1	0	0	0	0
Fragaria_bucharica,Fragaria_chinensis,Fragaria_gracilis,Fragaria_iinumae,Fragaria_mandschurica,Fragaria_nipponica,Fragaria_nubicola,Fragaria_pentaphylla,Fragaria_vesca,Fragaria_viridis,Fxa	0	0	1	1	0	0	0	0	0	0	0	0
Fragaria_bucharica,Fragaria_chinensis,Fragaria_gracilis,Fragaria_iinumae,Fragaria_mandschurica,Fragaria_nilgerrensis,Fragaria_pentaphylla,Fragaria_vesca,Fragaria_viridis,Fxa	0	0	0	0	0	0	1	1	0	0	0	0
Fragaria_chinensis,Fragaria_daltoniana,Fragaria_gracilis,Fragaria_hybr,Fragaria_iinumae,Fragaria_nilgerrensis,Fragaria_nipponica,Fragaria_pentaphylla,Fragaria_vesca,Fragaria_viridis,Fxa	0	0	1	1	0	0	0	0	0	0	0	0
Fragaria_bucharica,Fragaria_chinensis,Fragaria_daltoniana,Fragaria_hybr,Fragaria_iinumae,Fragaria_nilgerrensis,Fragaria_nipponica,Fragaria_vesca,Fxa	0	0	0	0	0	0	1	1	0	0	1	1
Fragaria_hybr,Fragaria_nipponica,Fragaria_vesca,Fragaria_viridis,Fxa	0	0	4	4	1	2	2	3	1	1	0	1
Fragaria_daltoniana,Fragaria_hybr,Fragaria_nipponica,Fxa	0	0	0	2	0	1	0	3	0	2	0	1
Fragaria_chinensis,Fragaria_iinumae,Fragaria_pentaphylla,Fxa	0	0	1	1	0	0	1	1	1	1	0	0
Fragaria_bucharica,Fragaria_daltoniana,Fragaria_iinumae,Fragaria_nilgerrensis,Fragaria_pentaphylla,Fragaria_vesca,Fragaria_viridis,Fxa	0	0	0	0	1	1	0	0	0	0	0	0
Fragaria_bucharica,Fragaria_chinensis,Fragaria_daltoniana,Fragaria_gracilis,Fragaria_hybr,Fragaria_iinumae,Fragaria_nilgerrensis,Fragaria_nipponica,Fragaria_nubicola,Fragaria_pentaphylla,Fragaria_vesca,Fragaria_viridis,Fxa	0	0	1	7	0	6	0	5	0	3	0	0
Fragaria_bucharica,Fragaria_chinensis,Fragaria_daltoniana,Fragaria_gracilis,Fragaria_iinumae,Fragaria_nipponica,Fragaria_pentaphylla,Fragaria_vesca,Fxa	0	0	1	1	0	0	0	0	0	0	0	0
Fragaria_gracilis,Fragaria_iinumae,Fragaria_nilgerrensis,Fragaria_nipponica,Fragaria_nubicola,Fragaria_vesca,Fragaria_viridis,Fxa	0	0	0	1	0	2	0	0	0	0	0	0
Fragaria_chinensis,Fragaria_daltoniana,Fragaria_gracilis,Fragaria_mandschurica,Fragaria_nilgerrensis,Fragaria_nubicola,Fragaria_vesca,Fxa	0	3	0	1	0	1	0	3	0	1	0	1
Fragaria_bucharica,Fragaria_chinensis,Fragaria_iinumae,Fragaria_mandschurica,Fragaria_nilgerrensis,Fragaria_nipponica,Fragaria_nubicola,Fragaria_pentaphylla,Fragaria_vesca,Fragaria_viridis,Fxa,Mdomestica_196_v1	0	0	0	2	0	0	0	1	0	0	0	0
Fragaria_bucharica,Fragaria_hybr,Fragaria_nipponica,Fragaria_nubicola,Fragaria_vesca,Fxa	0	0	0	0	1	1	0	0	0	0	0	0
Fragaria_bucharica,Fragaria_iinumae,Fragaria_nilgerrensis,Fragaria_vesca,Fxa	0	0	0	0	1	1	0	0	0	0	0	0
Fragaria_chinensis,Fragaria_gracilis,Fragaria_iinumae,Fragaria_mandschurica,Fragaria_nilgerrensis,Fragaria_pentaphylla,Fragaria_vesca,Fxa	0	0	0	0	0	0	0	1	0	0	0	0
Fragaria_bucharica,Fragaria_mandschurica,Fragaria_nilgerrensis,Fragaria_vesca,Fxa	0	0	2	2	0	0	2	2	2	2	0	0
Fragaria_iinumae,Fragaria_nipponica,Fragaria_vesca,Fxa	0	0	3	4	3	3	2	2	0	0	0	0
Fragaria_nipponica,Fragaria_nubicola,Fragaria_vesca,Fxa	0	0	1	3	2	5	1	1	1	1	0	0
Fragaria_nilgerrensis,Fragaria_pentaphylla,Fragaria_vesca,Fragaria_viridis,Fxa	0	0	1	1	0	0	1	1	1	1	0	0
Fragaria_bucharica,Fragaria_iinumae,Fragaria_vesca,Fxa	0	0	0	3	1	2	0	1	0	0	0	1
Fragaria_bucharica,Fragaria_hybr,Fragaria_iinumae,Fragaria_nilgerrensis,Fragaria_vesca,Fxa	0	0	1	1	0	0	0	0	0	0	0	0
Fragaria_nilgerrensis,Fragaria_nubicola,Fragaria_pentaphylla,Fxa	0	0	0	1	0	0	0	0	0	0	0	0
Fragaria_bucharica,Fragaria_chinensis,Fragaria_gracilis,Fragaria_mandschurica,Fragaria_nubicola,Fragaria_pentaphylla,Fragaria_vesca,Fxa	0	0	0	1	0	0	0	0	0	0	0	0
Fragaria_chinensis,Fragaria_mandschurica,Fragaria_nilgerrensis,Fxa	0	0	0	0	0	0	0	1	0	0	0	0
Fragaria_daltoniana,Fragaria_gracilis,Fragaria_nilgerrensis,Fragaria_vesca,Fxa	0	0	0	1	0	0	0	0	0	0	0	0
Fragaria_bucharica,Fragaria_chinensis,Fragaria_gracilis,Fragaria_hybr,Fragaria_mandschurica,Fragaria_nilgerrensis,Fragaria_nubicola,Fragaria_pentaphylla,Fragaria_vesca,Fragaria_viridis,Fxa	0	0	0	1	0	1	0	1	0	0	0	1
Fragaria_iinumae,Fragaria_nubicola,Fragaria_vesca,Fragaria_viridis,Fxa	0	0	1	1	0	0	0	0	0	0	0	0
Fragaria_bucharica,Fragaria_daltoniana,Fragaria_nilgerrensis,Fragaria_pentaphylla,Fragaria_vesca,Fragaria_viridis,Fxa,Mdomestica_196_v1	0	0	0	0	0	1	0	0	0	0	0	0
Fragaria_chinensis,Fragaria_gracilis,Fragaria_pentaphylla,Fragaria_viridis,Fxa	0	0	0	0	0	1	0	0	0	0	0	0
Fragaria_bucharica,Fragaria_chinensis,Fragaria_gracilis,Fragaria_nipponica,Fragaria_vesca,Fragaria_viridis,Fxa	0	0	0	0	1	1	0	0	0	0	0	0
Fragaria_bucharica,Fragaria_chinensis,Fragaria_gracilis,Fragaria_iinumae,Fragaria_nilgerrensis,Fragaria_nipponica,Fragaria_nubicola,Fragaria_pentaphylla,Fragaria_vesca,Fxa	0	0	0	1	0	0	0	1	0	0	0	0
Fragaria_bucharica,Fragaria_chinensis,Fragaria_daltoniana,Fragaria_gracilis,Fragaria_iinumae,Fragaria_mandschurica,Fragaria_nubicola,Fragaria_pentaphylla,Fragaria_vesca,Fragaria_viridis,Fxa	0	0	0	1	0	0	0	2	0	1	0	1
Fragaria_nubicola,Fragaria_viridis,Fxa,Mdomestica_196_v1	0	0	0	1	0	1	1	1	0	0	0	0
Fragaria_chinensis,Fxa,Mdomestica_196_v1	0	0	0	1	0	1	0	2	0	1	0	0
Fragaria_bucharica,Fragaria_daltoniana,Fragaria_mandschurica,Fragaria_nipponica,Fragaria_vesca,Fragaria_viridis,Fxa	0	0	1	1	0	0	0	0	0	0	0	0
Fragaria_bucharica,Fragaria_chinensis,Fragaria_nilgerrensis,Fragaria_vesca,Fxa	0	2	0	1	0	1	0	0	0	0	0	0
Fragaria_daltoniana,Fragaria_nilgerrensis,Fragaria_vesca,Fxa	0	0	2	3	0	1	1	1	1	1	0	0
Fragaria_daltoniana,Fragaria_hybr,Fragaria_iinumae,Fragaria_vesca,Fragaria_viridis,Fxa	0	0	1	1	0	0	0	0	0	0	0	0
Fragaria_bucharica,Fragaria_hybr,Fragaria_nilgerrensis,Fragaria_vesca,Fragaria_viridis,Fxa	0	0	0	1	1	1	0	0	0	0	0	0
Fragaria_bucharica,Fragaria_chinensis,Fragaria_gracilis,Fragaria_mandschurica,Fragaria_nubicola,Fragaria_pentaphylla,Fragaria_vesca,Fragaria_viridis,Fxa	0	0	0	2	0	2	0	3	0	3	0	0
Fragaria_iinumae,Fragaria_vesca,Fragaria_viridis,Fxa	0	0	2	4	1	3	1	3	0	1	0	1
Fragaria_bucharica,Fragaria_daltoniana,Fragaria_vesca,Fragaria_viridis,Fxa	0	0	0	2	0	0	0	0	0	0	0	0
Fragaria_chinensis,Fragaria_daltoniana,Fragaria_nipponica,Fragaria_pentaphylla,Fragaria_vesca,Fxa	0	0	0	2	0	0	0	1	0	1	0	0
Fragaria_bucharica,Fragaria_chinensis,Fragaria_daltoniana,Fragaria_gracilis,Fragaria_hybr,Fragaria_iinumae,Fragaria_mandschurica,Fragaria_nilgerrensis,Fragaria_nipponica,Fragaria_pentaphylla,Fragaria_vesca,Fragaria_viridis,Fxa	0	2	0	3	2	3	0	2	0	1	0	1
Fragaria_hybr,Fragaria_vesca,Fxa	0	0	1	1	3	4	1	1	0	0	1	1
Fragaria_chinensis,Fragaria_iinumae,Fragaria_mandschurica,Fragaria_nubicola,Fragaria_vesca,Fragaria_viridis,Fxa	0	0	1	1	0	0	0	0	0	0	0	0
Fragaria_bucharica,Fragaria_pentaphylla,Fragaria_vesca,Fragaria_viridis,Fxa	0	0	0	5	0	3	0	2	0	2	0	0
Athaliana_167_TAIR10,Fragaria_nipponica,Fragaria_nubicola,Fragaria_vesca,Fxa,Mdomestica_196_v1	0	0	1	1	0	0	0	0	0	0	0	0
Fragaria_bucharica,Fragaria_chinensis,Fragaria_gracilis,Fragaria_mandschurica,Fragaria_nilgerrensis,Fragaria_pentaphylla,Fragaria_vesca,Fxa,Mdomestica_196_v1	0	0	0	0	0	2	0	0	0	0	0	0
Fragaria_bucharica,Fragaria_chinensis,Fragaria_gracilis,Fragaria_hybr,Fragaria_iinumae,Fragaria_nilgerrensis,Fragaria_nubicola,Fragaria_pentaphylla,Fragaria_vesca,Fragaria_viridis,Fxa	0	0	0	0	1	1	0	1	0	0	0	1
Fragaria_bucharica,Fragaria_chinensis,Fragaria_iinumae,Fragaria_mandschurica,Fragaria_nilgerrensis,Fragaria_vesca,Fxa	0	0	1	1	0	0	1	1	1	1	0	0
Fragaria_bucharica,Fragaria_nilgerrensis,Fragaria_pentaphylla,Fragaria_viridis,Fxa	0	0	0	0	0	1	0	1	0	0	0	0
Fragaria_chinensis,Fragaria_gracilis,Fragaria_hybr,Fragaria_nipponica,Fragaria_nubicola,Fragaria_vesca,Fragaria_viridis,Fxa,Mdomestica_196_v1	0	0	0	1	0	2	0	0	0	0	0	0
Fragaria_bucharica,Fragaria_mandschurica,Fragaria_nipponica,Fragaria_pentaphylla,Fragaria_vesca,Fragaria_viridis,Fxa	0	0	1	1	0	0	0	0	0	0	0	0
Fragaria_bucharica,Fragaria_chinensis,Fragaria_mandschurica,Fragaria_nilgerrensis,Fragaria_nipponica,Fragaria_nubicola,Fragaria_pentaphylla,Fragaria_vesca,Fragaria_viridis,Fxa,Mdomestica_196_v1	0	0	1	1	0	0	0	0	0	0	0	0
Fragaria_bucharica,Fragaria_gracilis,Fragaria_nilgerrensis,Fragaria_vesca,Fragaria_viridis,Fxa	0	0	0	0	0	3	1	1	0	0	0	0
Fragaria_chinensis,Fragaria_hybr,Fragaria_vesca,Fxa,Mdomestica_196_v1	0	0	0	0	0	0	0	1	0	0	0	1
Athaliana_167_TAIR10,Fragaria_nilgerrensis,Fragaria_vesca,Fxa	0	0	1	1	0	0	1	1	1	1	0	0
Fragaria_bucharica,Fragaria_nipponica,Fragaria_nubicola,Fragaria_vesca,Fxa	0	2	1	6	0	0	0	7	0	1	0	2
Fragaria_bucharica,Fragaria_chinensis,Fragaria_gracilis,Fragaria_nilgerrensis,Fragaria_nipponica,Fragaria_nubicola,Fragaria_pentaphylla,Fragaria_vesca,Fxa	0	0	0	0	1	1	0	0	0	0	0	0
Fragaria_bucharica,Fragaria_chinensis,Fragaria_gracilis,Fragaria_iinumae,Fragaria_nilgerrensis,Fragaria_nipponica,Fragaria_nubicola,Fragaria_pentaphylla,Fragaria_vesca,Fragaria_viridis,Fxa	0	0	1	1	0	0	1	1	1	1	0	0
Fragaria_chinensis,Fragaria_nilgerrensis,Fragaria_nipponica,Fragaria_vesca,Fragaria_viridis,Fxa	0	0	0	1	0	1	0	0	0	0	0	0
Fragaria_chinensis,Fragaria_pentaphylla,Fragaria_vesca,Fragaria_viridis,Fxa,Mdomestica_196_v1	0	0	0	0	0	0	1	1	0	0	0	0
Fragaria_daltoniana,Fragaria_hybr,Fragaria_vesca,Fragaria_viridis,Fxa	0	0	0	1	0	1	0	1	0	0	0	0
Fragaria_daltoniana,Fragaria_gracilis,Fragaria_hybr,Fragaria_nilgerrensis,Fragaria_vesca,Fragaria_viridis,Fxa	0	0	0	0	1	1	0	0	0	0	0	0
Fragaria_bucharica,Fragaria_chinensis,Fragaria_daltoniana,Fragaria_gracilis,Fragaria_iinumae,Fragaria_nilgerrensis,Fragaria_nipponica,Fragaria_nubicola,Fragaria_pentaphylla,Fragaria_vesca,Fragaria_viridis,Fxa	0	0	0	0	1	1	0	0	0	0	0	0
Fragaria_chinensis,Fragaria_nipponica,Fragaria_viridis,Fxa	0	0	0	0	0	1	0	1	0	0	0	0
Athaliana_167_TAIR10,Fragaria_bucharica,Fragaria_chinensis,Fragaria_hybr,Fragaria_iinumae,Fragaria_nilgerrensis,Fragaria_nipponica,Fragaria_nubicola,Fragaria_vesca,Fragaria_viridis,Fxa,Mdomestica_196_v1	0	0	0	0	0	1	0	0	0	0	0	0
Fragaria_chinensis,Fragaria_nilgerrensis,Fragaria_nipponica,Fragaria_nubicola,Fragaria_vesca,Fragaria_viridis,Fxa,Mdomestica_196_v1	0	0	1	1	0	0	1	1	1	1	0	0
Fragaria_bucharica,Fragaria_chinensis,Fragaria_daltoniana,Fragaria_hybr,Fragaria_nilgerrensis,Fragaria_nipponica,Fragaria_nubicola,Fragaria_vesca,Fragaria_viridis,Fxa	0	0	0	0	0	0	1	1	0	0	0	0
Fragaria_bucharica,Fragaria_chinensis,Fragaria_gracilis,Fragaria_hybr,Fragaria_nilgerrensis,Fragaria_nipponica,Fragaria_pentaphylla,Fragaria_vesca,Fxa	0	0	1	1	0	0	0	0	0	0	0	0
Fragaria_bucharica,Fragaria_chinensis,Fragaria_nilgerrensis,Fragaria_nipponica,Fragaria_nubicola,Fragaria_pentaphylla,Fragaria_vesca,Fxa	0	4	0	1	0	2	0	2	0	1	0	0
Fragaria_bucharica,Fragaria_gracilis,Fragaria_pentaphylla,Fragaria_vesca,Fragaria_viridis,Fxa	0	0	0	0	1	1	0	0	0	0	0	0
Fragaria_hybr,Fragaria_mandschurica,Fragaria_nipponica,Fragaria_vesca,Fragaria_viridis,Fxa	0	0	0	0	0	0	1	1	0	0	0	0
Fragaria_bucharica,Fragaria_gracilis,Fragaria_mandschurica,Fragaria_nilgerrensis,Fragaria_nipponica,Fragaria_pentaphylla,Fragaria_vesca,Fragaria_viridis,Fxa	0	0	0	0	1	1	0	0	0	0	0	0
Fragaria_bucharica,Fragaria_hybr,Fragaria_mandschurica,Fragaria_nilgerrensis,Fragaria_nubicola,Fragaria_vesca,Fxa	0	0	0	0	0	0	1	1	0	0	0	0
